# Supplementary material for: Traceability Research on Geographic Erigeron breviscapus Based on High-Resolution Mass Spectrometry and Chemometric Analysis
Source: Molecules. 2024 Jun 20;29(12):2930. doi: 10.3390/molecules29122930 (PMC11206744; doi:10.3390/molecules29122930)
Supplement: Supplementary file 1 [file molecules-29-02930-s001.zip › Supplementary Table.xlsx]

## Sheet: Metabolites
		Table S1 the 424 metabolites identified in Erigeron breviscapus
ID	Name	Formula	Calc.MW	m/z	RT[min]	DL-1	DL-2	DL-3	DL-4	DL-5	DL-6	DL-7	DL-8	DL-9	DL-10	DL-11	DL-12	DL-13	DL-14	DL-15	DL-16	DL-17	DL-18	DL-19	DL-20	Mean DL	GZXY-1	GZXY-2	GZXY-3	GZXY-4	GZXY-5	GZXY-6	GZXY-7	GZXY-8	GZXY-9	GZXY-10	GZXY-11	GZXY-12	GZXY-13	GZXY-14	GZXY-15	GZXY-16	GZXY-17	GZXY-18	GZXY-19	GZXY-20	Mean GZXY	HHLX-1	HHLX-2
211	Phenylalanine	C9H11NO2	165.079	166.086	4.709	1.17504e+09	1.15912e+09	1.12748e+09	1.12287e+09	1.18118e+09	1.1254e+09	1.13944e+09	1.16241e+09	1.21148e+09	1.16748e+09	1.1585e+09	1.19128e+09	1.17464e+09	1.15279e+09	1.16849e+09	1.15238e+09	1.12927e+09	1.19163e+09	1.16305e+09	1.15521e+09	1.16046e+09	1.53491e+08	1.53169e+08	1.73986e+08	1.69363e+08	1.77702e+08	1.7379e+08	1.80406e+08	1.92006e+08	1.62655e+08	1.79314e+08	1.5568e+08	1.61207e+08	1.49659e+08	1.7619e+08	1.72154e+08	1.57995e+08	1.70597e+08	1.79304e+08	1.6886e+08	1.58678e+08	1.6831e+08	1.53424e+09	1.52456e+09
242	Epinephrineglucuronide	C15H21NO9	359.122	360.129	5.696	4.18896e+06	4.10663e+06	4.06754e+06	4.09946e+06	4.36247e+06	4.18895e+06	4.38032e+06	4.11327e+06	4.53781e+06	4.37074e+06	4.05003e+06	3.96291e+06	4.25587e+06	4.20197e+06	4.38908e+06	4.02085e+06	4.07812e+06	4.07187e+06	4.33087e+06	4.26969e+06	4.20237e+06	1.5848e+06	1.50942e+06	1.80151e+06	1.61439e+06	1.68412e+06	1.62537e+06	1.71802e+06	1.66114e+06	1.49307e+06	1.47705e+06	1.59909e+06	1.53532e+06	1.39136e+06	1.37245e+06	1.41498e+06	1.51948e+06	1.40548e+06	1.43278e+06	1.48855e+06	1.51856e+06	1.54235e+06	1.03567e+07	1.05233e+07
285	GhanamycinA	C13H16O9	316.079	317.087	6.479	1.21212e+08	1.19733e+08	1.13914e+08	1.15128e+08	1.29342e+08	1.15995e+08	1.21977e+08	1.2012e+08	1.29125e+08	1.2694e+08	1.20225e+08	1.19402e+08	1.24414e+08	1.14783e+08	1.24532e+08	1.18125e+08	1.15564e+08	1.1918e+08	1.22726e+08	1.22867e+08	1.20765e+08	1.88396e+06	1.60613e+06	2.09688e+06	1.88802e+06	1.74087e+06	1.76326e+06	1.89112e+06	1.92852e+06	1.76666e+06	1.74751e+06	1.68761e+06	2.18141e+06	1.65183e+06	1.71457e+06	1.73418e+06	2.30019e+06	1.59334e+06	1.6729e+06	1.8216e+06	2.42562e+06	1.85481e+06	3.43931e+07	3.67129e+07
549	GhanamycinB	C19H28O9	400.173	401.18	9.069	1.05231e+07	1.08074e+07	1.04476e+07	8.67848e+06	1.09277e+07	1.06812e+07	8.21123e+06	1.01897e+07	1.17747e+07	1.0958e+07	9.81747e+06	1.02152e+07	1.12908e+07	1.11215e+07	1.16047e+07	8.72856e+06	1.04309e+07	9.95089e+06	1.08752e+07	8.53262e+06	1.02884e+07	810114	870555	881270	758071	759883	713594	739112	790761	772610	666423	778596	659647	715836	600435	693639	832044	658731	655209	899640	642212	744919	1.24702e+07	1.25993e+07
241	DimethylN-[2-hydroxy-4-methoxy-2-(2-methoxy-2-oxoethyl)-4-oxobutanoyl]glutamate	C15H23NO10	377.132	360.129	5.693	3.90017e+06	3.94584e+06	3.8109e+06	4.07725e+06	4.19367e+06	3.91217e+06	4.16415e+06	3.96224e+06	4.16757e+06	4.31043e+06	3.86727e+06	3.81435e+06	4.0072e+06	4.05395e+06	4.42567e+06	3.8961e+06	3.74796e+06	3.90357e+06	4.12436e+06	4.03032e+06	4.01576e+06	1.49284e+06	1.40445e+06	1.64859e+06	1.483e+06	1.52491e+06	1.56014e+06	1.59434e+06	1.52221e+06	1.37838e+06	1.33338e+06	1.38677e+06	1.39507e+06	1.17968e+06	1.19709e+06	1.26156e+06	1.42141e+06	1.25119e+06	1.32888e+06	1.28028e+06	1.4295e+06	1.40368e+06	8.43427e+06	8.61248e+06
237	Methyl4-(4-methyl-1-piperazinyl)-3-nitrobenzoate	C13H17N3O4	279.122	280.129	5.65	137146	134916	137149	137925	137623	132901	137272	134477	141286	143769	135687	130800	136554	144053	136139	132992	147320	124907	125811	141120	136492	2.03946e+07	1.98569e+07	2.17336e+07	1.96606e+07	2.00564e+07	1.9873e+07	2.07597e+07	1.98999e+07	1.89676e+07	1.97524e+07	2.13701e+07	2.03473e+07	1.94195e+07	1.88291e+07	1.88363e+07	2.07903e+07	1.80235e+07	1.84427e+07	1.88888e+07	1.89511e+07	1.97427e+07	1.13123e+06	1.15452e+06
264	PyramidamycinB	C8H9NO4	183.053	184.06	6.048	4.86422e+06	4.82059e+06	4.66557e+06	4.88451e+06	4.69056e+06	4.86116e+06	4.94971e+06	5.20024e+06	5.19996e+06	5.05111e+06	4.96957e+06	4.64804e+06	5.00338e+06	4.8757e+06	4.81833e+06	4.8857e+06	4.87235e+06	5.0843e+06	4.7774e+06	4.6545e+06	4.88885e+06	400650	497628	436233	543091	480586	481627	466112	515670	474617	542505	334010	524029	500644	421250	482717	345878	425514	554052	462993	511208	470051	3.83182e+06	4.20596e+06
702	1,3,5-triCQA	C34H30O15	678.158	679.165	10.208	1.7347e+06	1.6932e+06	1.77326e+06	1.83275e+06	1.75165e+06	1.6002e+06	1.69529e+06	1.62026e+06	1.87088e+06	1.79284e+06	1.69113e+06	1.63148e+06	1.72006e+06	1.70294e+06	1.83877e+06	1.84135e+06	1.64843e+06	1.6513e+06	1.8427e+06	1.80576e+06	1.73695e+06	2.07705e+07	1.99551e+07	2.0867e+07	2.04691e+07	2.15097e+07	1.98879e+07	1.97137e+07	2.27305e+07	1.78184e+07	2.12037e+07	1.96927e+07	2.08404e+07	1.98348e+07	1.99588e+07	2.03e+07	1.93693e+07	1.79939e+07	1.80094e+07	2.23815e+07	1.93717e+07	2.01339e+07	569822	574593
232	GhanamycinA	C13H16O9	316.079	317.087	5.54	1.78761e+07	1.70496e+07	1.69164e+07	1.70996e+07	1.83197e+07	1.71207e+07	1.7361e+07	1.65775e+07	1.82968e+07	1.8093e+07	1.70986e+07	1.65627e+07	1.73718e+07	1.72584e+07	1.80954e+07	1.71563e+07	1.73647e+07	1.6467e+07	1.73674e+07	1.66545e+07	1.73054e+07	396928	387279	387868	372021	377376	426168	427487	421775	410009	377375	396344	403219	366235	371330	402830	397057	336562	349537	406528	358803	388637	6.59727e+06	6.3849e+06
208	(2S,3R,4S,5R,6R)-2-{[(E)-{2-[(2R,5S,6R)-5-Acetoxy-6-(acetoxymethyl)-5,6-dihydro-2H-pyran-2-yl]ethylidene}amino]oxy}-6-(acetoxymethyl)tetrahydro-2H-pyran-3,4,5-triyltriacetate	C26H35NO15	601.201	602.208	4.695	1.22575e+08	1.184e+08	1.13276e+08	1.11869e+08	1.332e+08	1.18929e+08	1.10745e+08	1.06842e+08	1.38431e+08	1.31301e+08	1.10609e+08	1.08096e+08	1.27791e+08	1.10805e+08	1.26386e+08	1.08392e+08	1.12688e+08	1.1161e+08	1.21613e+08	1.1258e+08	1.17807e+08	691020	573548	1.00833e+06	581111	527778	673814	837729	1.28116e+06	628940	634140	750073	627571	292233	661532	788214	614036	583107	502161	736566	510584	675182	1.1036e+08	1.12643e+08
163	3-hydroxy-2-N-iso-butyryl-anthranilamide	C11H14N2O3	222.1	223.108	2.436	1.36979e+06	1.2987e+06	1.37131e+06	1.41951e+06	1.45927e+06	1.33492e+06	1.47431e+06	1.51852e+06	1.31819e+06	1.31631e+06	1.43509e+06	1.5041e+06	1.26745e+06	1.26125e+06	1.31594e+06	1.48172e+06	1.42926e+06	1.71662e+06	1.352e+06	1.44955e+06	1.40469e+06	1.56271e+07	1.511e+07	1.64914e+07	1.46796e+07	1.53992e+07	1.48049e+07	1.73759e+07	1.66149e+07	1.51606e+07	1.47948e+07	1.56906e+07	1.42991e+07	1.34452e+07	1.44721e+07	1.45171e+07	1.5088e+07	1.51239e+07	1.42558e+07	1.42521e+07	1.43296e+07	1.50766e+07	1.42319e+06	1.5342e+06
599	3,4,5-Trimethoxyphenyl2,4-dideoxy-6-O-[(2R,3R,4R)-3,4-dihydroxy-4-(hydroxymethyl)tetrahydro-2-furanyl]-beta-D-threo-hexopyranoside	C20H30O11	446.178	447.186	9.408	3.73536e+07	3.75892e+07	3.74646e+07	3.80277e+07	3.81169e+07	3.73674e+07	3.65059e+07	3.53027e+07	3.93886e+07	4.00231e+07	3.39202e+07	3.41052e+07	3.5911e+07	3.70416e+07	4.21934e+07	3.50789e+07	3.84915e+07	3.46856e+07	3.87894e+07	3.82295e+07	3.72793e+07	3.70515e+06	3.06652e+06	3.62247e+06	4.21349e+06	3.25465e+06	3.49332e+06	3.7463e+06	3.69711e+06	3.2958e+06	2.99351e+06	3.57889e+06	3.10003e+06	3.12748e+06	3.00994e+06	3.3613e+06	3.27346e+06	3.10881e+06	3.32765e+06	3.33523e+06	3.297e+06	3.38041e+06	2.60025e+07	2.50255e+07
259	MFCD00023832	C12H18N2O4	254.127	237.123	5.963	8.14068e+06	7.88755e+06	7.6074e+06	7.51975e+06	8.0088e+06	7.74086e+06	8.1785e+06	7.68782e+06	8.43383e+06	8.31746e+06	7.66764e+06	7.66271e+06	8.83401e+06	7.56772e+06	8.26238e+06	8.0991e+06	8.07688e+06	8.00259e+06	7.93569e+06	7.69856e+06	7.9665e+06	4.42869e+06	4.17186e+06	4.90502e+06	4.16289e+06	4.39895e+06	4.34245e+06	4.27394e+06	4.65935e+06	4.22763e+06	4.27596e+06	4.15209e+06	4.10679e+06	3.77911e+06	4.00807e+06	4.23885e+06	4.05658e+06	4.44665e+06	4.34288e+06	4.209e+06	4.1447e+06	4.26657e+06	789295	1.09257e+06
471	Salbostatin	C13H23NO8	321.142	322.149	8.402	6.98999e+06	6.57385e+06	6.56161e+06	6.21608e+06	7.2963e+06	6.84024e+06	6.59523e+06	6.68325e+06	7.0066e+06	7.21797e+06	6.91513e+06	6.80851e+06	6.81444e+06	6.34295e+06	7.01346e+06	6.57504e+06	6.48154e+06	6.6754e+06	7.00477e+06	6.81242e+06	6.77124e+06	931222	1.00548e+06	1.06058e+06	877962	892709	881237	998798	969161	844829	943304	834572	878338	736699	794346	867919	834270	856195	942802	859345	815543	891265	1.09056e+07	1.05254e+07
223	MFCD00025555	C9H18N2O3	202.132	203.139	5.33	6.81333e+06	7.0914e+06	6.23957e+06	6.55599e+06	7.10325e+06	6.81822e+06	6.77882e+06	6.62345e+06	6.85728e+06	7.21221e+06	6.49172e+06	6.69954e+06	7.29164e+06	6.61345e+06	6.96171e+06	6.73123e+06	6.74312e+06	7.01297e+06	7.10498e+06	7.14206e+06	6.8443e+06	673807	536764	778715	608404	718487	596851	690609	673207	670869	663271	702480	630999	585376	578680	656996	562692	671415	604188	610082	600717	640730	3.0503e+06	3.06602e+06
277	D-(+)-Tryptophan	C11H12N2O2	204.09	205.097	6.322	3.78085e+08	3.7371e+08	3.52212e+08	3.39777e+08	3.41397e+08	3.61606e+08	3.53286e+08	3.57956e+08	3.72824e+08	3.85302e+08	3.38103e+08	3.57023e+08	3.59305e+08	3.57392e+08	3.79982e+08	3.60858e+08	3.58324e+08	3.69495e+08	3.83308e+08	3.48373e+08	3.61416e+08	5.19407e+07	3.95495e+07	4.41159e+07	4.19338e+07	4.15966e+07	4.4027e+07	4.32515e+07	4.15779e+07	3.85592e+07	4.24825e+07	3.86119e+07	3.89565e+07	3.76692e+07	3.63712e+07	3.9223e+07	3.87844e+07	3.921e+07	3.89624e+07	3.82835e+07	3.13406e+07	4.03224e+07	6.95118e+08	6.76107e+08
275	2-Methyl-8-quinolinamine	C10H10N2	158.084	159.092	6.322	1.57836e+07	1.65259e+07	1.52695e+07	1.47726e+07	1.37111e+07	1.51643e+07	1.53387e+07	1.53621e+07	1.52549e+07	1.60892e+07	1.38527e+07	1.4253e+07	1.47733e+07	1.58451e+07	1.61479e+07	1.60591e+07	1.52654e+07	1.51556e+07	1.61127e+07	1.461e+07	1.52673e+07	2.56257e+06	1.91772e+06	2.04798e+06	2.15237e+06	2.01524e+06	2.03498e+06	2.09455e+06	1.9815e+06	1.91653e+06	2.04031e+06	1.82509e+06	1.9251e+06	1.9265e+06	1.66516e+06	1.80551e+06	1.85656e+06	1.7421e+06	1.82354e+06	1.90955e+06	1.53165e+06	1.93872e+06	2.8938e+07	2.80068e+07
276	Indoleacrylicacid	C11H9NO2	187.063	188.071	6.322	5.03497e+08	5.21688e+08	4.89222e+08	4.80629e+08	4.46605e+08	4.78917e+08	4.85557e+08	4.81028e+08	4.83226e+08	5.12078e+08	4.31341e+08	4.54047e+08	4.77678e+08	5.0358e+08	5.13365e+08	5.05494e+08	4.88311e+08	4.80196e+08	5.13426e+08	4.61707e+08	4.8558e+08	7.01941e+07	5.41908e+07	5.89254e+07	6.05921e+07	5.60728e+07	5.80872e+07	6.06408e+07	5.67283e+07	5.2992e+07	5.71198e+07	5.18268e+07	5.36578e+07	5.3542e+07	4.80715e+07	5.31329e+07	5.47685e+07	5.00924e+07	5.1006e+07	5.41041e+07	4.28856e+07	5.49315e+07	8.91683e+08	8.5844e+08
171	Neuraminicacid	C9H17NO8	267.097	268.104	2.975	8.85728e+08	8.59629e+08	8.48956e+08	8.38952e+08	8.76272e+08	8.53854e+08	8.47745e+08	8.01308e+08	8.63512e+08	8.66877e+08	7.94569e+08	8.00096e+08	8.85137e+08	8.50365e+08	8.79679e+08	8.52023e+08	8.87168e+08	8.644e+08	8.63391e+08	8.59402e+08	8.53953e+08	3.28165e+08	3.20949e+08	3.56971e+08	3.30502e+08	3.23757e+08	3.21493e+08	3.37074e+08	3.5113e+08	3.15555e+08	3.08906e+08	3.17126e+08	3.08228e+08	3.04219e+08	3.00171e+08	3.09278e+08	3.1614e+08	3.03575e+08	3.01284e+08	3.21773e+08	3.15085e+08	3.19569e+08	6.89499e+08	6.87878e+08
321	RalfuranoneA	C10H8O2	160.052	193.086	7.001	3.29512e+07	3.49141e+07	3.18276e+07	3.22806e+07	3.43387e+07	3.31604e+07	3.26233e+07	3.23888e+07	3.46897e+07	3.38092e+07	3.18134e+07	3.05991e+07	3.28959e+07	3.32597e+07	3.23486e+07	3.26588e+07	3.31299e+07	3.10518e+07	3.42194e+07	3.41611e+07	3.29561e+07	8.09731e+06	7.94033e+06	8.5581e+06	8.05457e+06	8.50981e+06	7.96406e+06	8.28236e+06	8.49891e+06	8.30862e+06	7.69298e+06	7.6884e+06	8.02116e+06	7.65121e+06	7.35373e+06	7.87325e+06	8.25029e+06	7.51898e+06	7.25652e+06	8.17702e+06	7.52334e+06	7.96105e+06	2.87665e+07	2.82602e+07
286	4-Pyridine(~14~C)carbohydrazide	C5[14]CH7N3O	139.062	317.087	6.481	9.6802e+07	9.7356e+07	9.08279e+07	9.33911e+07	1.04696e+08	9.60718e+07	9.87744e+07	9.69622e+07	1.05436e+08	1.05725e+08	9.54122e+07	9.77047e+07	1.02402e+08	9.31888e+07	1.00018e+08	9.42126e+07	9.3356e+07	9.744e+07	9.94831e+07	9.91906e+07	9.79226e+07	1.01891e+07	9.81403e+06	1.04994e+07	9.22723e+06	9.8281e+06	1.00176e+07	9.65598e+06	9.63135e+06	9.40544e+06	1.00553e+07	9.22806e+06	1.06006e+07	9.26176e+06	9.4316e+06	9.45067e+06	1.07742e+07	9.52329e+06	9.4257e+06	9.42176e+06	1.05123e+07	9.79768e+06	3.01207e+07	3.21551e+07
205	FW054-1	C15H21NO6	311.137	312.144	4.61	2.99445e+06	2.89167e+06	2.58543e+06	2.65394e+06	2.91852e+06	2.67499e+06	2.97288e+06	2.79542e+06	3.0973e+06	3.09327e+06	2.76372e+06	2.77561e+06	2.84099e+06	2.76801e+06	2.98384e+06	2.84967e+06	2.89928e+06	3.04666e+06	2.84408e+06	2.87446e+06	2.86621e+06	9.46929e+06	9.09346e+06	1.12934e+07	9.64285e+06	1.02003e+07	9.94223e+06	1.05674e+07	1.17609e+07	8.89439e+06	9.17159e+06	9.43355e+06	9.51138e+06	8.7656e+06	9.11719e+06	9.41295e+06	9.228e+06	9.48506e+06	8.87031e+06	9.53686e+06	9.0136e+06	9.62051e+06	1.07783e+06	1.03873e+06
758	O-methylmelleine	C11H12O3	192.079	193.086	10.665	1.67526e+07	1.56689e+07	1.49932e+07	1.50554e+07	1.52523e+07	1.4951e+07	1.59302e+07	1.42515e+07	1.66857e+07	1.6273e+07	1.48905e+07	1.40859e+07	1.56185e+07	1.56522e+07	1.52882e+07	1.59177e+07	1.62157e+07	1.42462e+07	1.52188e+07	1.50327e+07	1.5399e+07	1.91439e+07	1.88429e+07	1.93665e+07	1.86554e+07	1.91144e+07	1.72685e+07	1.82268e+07	1.90291e+07	1.65873e+07	1.71251e+07	1.88047e+07	1.82719e+07	1.83083e+07	1.59423e+07	1.77381e+07	1.81748e+07	1.58765e+07	1.66569e+07	1.80432e+07	1.68973e+07	1.79037e+07	6.15944e+06	7.44043e+06
274	8-Hydroxyquinoline	C9H7NO	145.053	146.06	6.321	2.37087e+07	2.5593e+07	2.41534e+07	2.31163e+07	2.17494e+07	2.22306e+07	2.36713e+07	2.31315e+07	2.33016e+07	2.46612e+07	2.04581e+07	2.21568e+07	2.25806e+07	2.53019e+07	2.39223e+07	2.45232e+07	2.3815e+07	2.25627e+07	2.44821e+07	2.24889e+07	2.33804e+07	3.91503e+06	3.32343e+06	3.28597e+06	3.72604e+06	2.99149e+06	3.35121e+06	3.38902e+06	3.27408e+06	3.14662e+06	2.9495e+06	2.95111e+06	2.99678e+06	3.21535e+06	2.91249e+06	3.10861e+06	3.11535e+06	2.98156e+06	3.14151e+06	3.18911e+06	2.57465e+06	3.17695e+06	4.18632e+07	4.1697e+07
152	(6R)-3,5-Dideoxy-5-{[(3-methyl-2-oxo-4a,8a-dihydro-2H-chromen-7-yl)carbonyl]amino}-6-[(1R,2R)-1,2,3-trihydroxypropyl]-alpha-L-threo-hex-2-ulopyranosonicacid	C20H25NO11	455.143	456.15	2.199	4.60389e+08	4.37827e+08	4.39814e+08	4.55373e+08	4.36795e+08	4.22608e+08	4.66906e+08	4.51015e+08	4.23282e+08	4.41335e+08	4.36625e+08	4.31202e+08	4.38377e+08	4.54549e+08	4.52065e+08	4.2745e+08	4.31881e+08	4.6341e+08	4.4826e+08	4.48727e+08	4.43394e+08	5.93959e+06	6.09871e+06	5.96269e+06	6.0871e+06	6.79857e+06	6.78752e+06	7.44034e+06	6.66119e+06	6.30438e+06	6.42148e+06	5.38609e+06	5.47784e+06	5.41252e+06	5.34575e+06	5.54286e+06	5.64065e+06	5.89227e+06	5.84419e+06	5.86021e+06	5.64153e+06	6.02727e+06	3.30746e+08	3.33136e+08
209	PanclicinD	C25H45NO5	439.33	440.337	4.707	4.86793e+06	4.62015e+06	5.1173e+06	4.60105e+06	4.69755e+06	4.84505e+06	4.25653e+06	4.93356e+06	4.8446e+06	4.46765e+06	4.22188e+06	4.04834e+06	4.39741e+06	4.96192e+06	4.63033e+06	4.68484e+06	4.44325e+06	4.09341e+06	4.33568e+06	4.96415e+06	4.60163e+06	429787	477435	483637	533065	610128	503266	530850	544245	404030	409680	407862	452755	417954	396494	458017	424002	423571	398861	472023	394546	458610	4.99459e+06	4.22876e+06
501	2-Hydroxy-5-(3,5,7-trihydroxy-4-oxo-4H-chromen-2-yl)phenyl6-aminohexanoate	C21H21NO8	415.126	416.134	8.675	577194	505136	536543	485658	577591	503179	557346	546162	578781	630514	561328	553348	544064	514369	574298	536523	541233	491111	541066	529681	544256	3.36443e+07	3.08116e+07	3.52635e+07	3.66004e+07	3.78471e+07	3.7558e+07	3.64117e+07	3.87333e+07	3.46549e+07	3.22881e+07	3.05006e+07	3.14159e+07	2.94894e+07	2.97421e+07	2.86994e+07	3.20363e+07	3.3161e+07	2.92472e+07	3.50054e+07	3.38641e+07	3.33487e+07	491778	463160
155	(1R)-1,5-Anhydro-1-({(5S)-3-[(3aS,4R,6R,6aS)-6-hydroxy-2,2-dimethyltetrahydrofuro[3,4-d][1,3]dioxol-4-yl]-4,5-dihydro-1,2-oxazol-5-yl}methyl)-D-galactitol	C17H27NO10	405.163	406.17	2.28	2.3142e+08	2.20865e+08	2.17742e+08	2.04938e+08	2.24142e+08	2.19199e+08	2.21141e+08	2.16529e+08	2.48176e+08	2.31129e+08	2.30442e+08	2.20968e+08	2.35213e+08	2.1113e+08	2.41245e+08	2.16893e+08	2.21512e+08	2.35254e+08	2.34173e+08	2.273e+08	2.25471e+08	1.26999e+07	1.08124e+07	1.3906e+07	1.0959e+07	1.21105e+07	1.25947e+07	1.29759e+07	1.25475e+07	1.21167e+07	1.19319e+07	1.35803e+07	1.1445e+07	1.0469e+07	1.09754e+07	1.17135e+07	1.15233e+07	1.19642e+07	1.15632e+07	1.08779e+07	1.09751e+07	1.18871e+07	3.46876e+08	3.66625e+08
169	FarylhydrazoneC	C11H12N2O3	220.085	221.092	2.883	6.97457e+06	6.83387e+06	6.05854e+06	6.29463e+06	6.44775e+06	6.70286e+06	6.57081e+06	6.40032e+06	6.16728e+06	6.13292e+06	5.91535e+06	5.9414e+06	7.64973e+06	7.5881e+06	5.5067e+06	5.39007e+06	5.82468e+06	4.96515e+06	5.76591e+06	5.77708e+06	6.24539e+06	1.06776e+06	1.08853e+06	1.19986e+06	1.15116e+06	1.11754e+06	1.16544e+06	1.23379e+06	929201	1.15766e+06	1.03253e+06	1.00347e+06	1.0466e+06	931565	772549	1.10517e+06	1.05743e+06	993526	1.00585e+06	1.00972e+06	1.01465e+06	1.0542e+06	9.70499e+06	9.68536e+06
589	(2R,3S)-7-Acetamido-6-acetoxy-1,2,3-octanetriyltriacetate	C18H29NO9	403.184	436.218	9.312	1.5594e+07	1.61158e+07	1.37344e+07	1.54437e+07	1.57035e+07	1.46602e+07	1.51319e+07	1.52943e+07	1.68178e+07	1.63382e+07	1.37215e+07	1.43692e+07	1.55911e+07	1.46544e+07	1.66803e+07	1.46792e+07	1.54403e+07	1.45244e+07	1.61578e+07	1.5459e+07	1.53055e+07	1.33137e+06	1.3025e+06	1.38425e+06	1.26288e+06	1.34545e+06	1.36543e+06	1.35243e+06	1.50634e+06	1.23295e+06	1.32326e+06	1.25837e+06	1.26674e+06	1.32413e+06	1.09958e+06	1.32027e+06	1.22494e+06	1.24906e+06	1.21807e+06	1.18164e+06	1.26462e+06	1.29071e+06	2.49804e+07	2.49653e+07
133	(S)-malylalpha-D-glucosaminide	C10H17NO9	295.09	296.097	1.88	2.64122e+07	2.63218e+07	2.59333e+07	2.51686e+07	2.84223e+07	2.7232e+07	2.63722e+07	2.6394e+07	2.78704e+07	2.80401e+07	2.69938e+07	2.61004e+07	2.83932e+07	2.4899e+07	2.81197e+07	2.66279e+07	2.54184e+07	2.77192e+07	2.67802e+07	2.82264e+07	2.68723e+07	3.97131e+06	4.0715e+06	4.24887e+06	4.89184e+06	4.80759e+06	4.40148e+06	5.23614e+06	4.84063e+06	4.20276e+06	3.85022e+06	4.15046e+06	3.89219e+06	3.28119e+06	3.52184e+06	3.46059e+06	3.96258e+06	3.88716e+06	3.89253e+06	3.87365e+06	4.13354e+06	4.1289e+06	1.85819e+07	1.8339e+07
874	Isopimara-8,15-dien-19-ol	C20H32O	288.245	289.252	11.983	278077	414463	259100	261123	299395	297335	258829	286939	297860	425911	267452	253404	296298	261718	289088	287757	269575	324343	258062	273448	293009	1.00435e+07	9.59329e+06	1.0745e+07	8.15474e+06	9.5723e+06	9.55805e+06	1.0804e+07	1.01317e+07	1.00925e+07	1.00481e+07	9.12743e+06	9.4341e+06	9.07956e+06	8.67446e+06	9.47842e+06	7.16214e+06	9.38017e+06	9.43726e+06	9.36472e+06	9.3908e+06	9.46361e+06	239264	242972
322	4-Hydroxy-3-methoxybenzyl2-acetamido-2-deoxy-beta-D-glucopyranoside	C16H23NO8	357.142	390.176	7.002	1.6271e+07	1.61103e+07	1.53485e+07	1.47973e+07	1.653e+07	1.59998e+07	1.56226e+07	1.54405e+07	1.76956e+07	1.71881e+07	1.55624e+07	1.55477e+07	1.5824e+07	1.58331e+07	1.61362e+07	1.56222e+07	1.57256e+07	1.53212e+07	1.6598e+07	1.58946e+07	1.59534e+07	3.90054e+06	3.78899e+06	4.38182e+06	3.53607e+06	3.90329e+06	3.65136e+06	3.87183e+06	3.81428e+06	3.77964e+06	3.76982e+06	3.85565e+06	3.65265e+06	3.49783e+06	3.33702e+06	3.67025e+06	3.64558e+06	3.38981e+06	3.51183e+06	3.54535e+06	3.59648e+06	3.705e+06	1.59123e+07	1.54814e+07
172	8-Amino-7-oxononanoicacid	C9H17NO3	187.121	188.128	3.03	6.27187e+06	6.19172e+06	5.98616e+06	5.98745e+06	6.57001e+06	6.11436e+06	6.39885e+06	5.78991e+06	6.93044e+06	6.39722e+06	6.14475e+06	6.42384e+06	6.68253e+06	6.33048e+06	6.196e+06	6.26676e+06	6.32072e+06	6.35811e+06	6.43201e+06	6.20972e+06	6.30015e+06	1.11937e+06	1.00872e+06	1.29592e+06	1.13722e+06	1.06571e+06	1.10566e+06	1.09435e+06	1.10304e+06	1.12903e+06	1.10929e+06	1.12369e+06	1.04031e+06	1.00324e+06	1.05642e+06	983198	1.0404e+06	1.12348e+06	1.07463e+06	1.12282e+06	1.03986e+06	1.08882e+06	1.16947e+07	1.21179e+07
472	alpha-L-Rhap-(1->3)-beta-D-GlcpO[CH2]5NH2	C17H33NO10	411.21	412.218	8.403	1.17639e+08	1.12358e+08	1.12254e+08	1.0939e+08	1.23659e+08	1.13243e+08	1.15243e+08	1.11603e+08	1.16424e+08	1.20417e+08	1.12555e+08	1.09399e+08	1.19346e+08	1.09105e+08	1.19489e+08	1.11599e+08	1.12959e+08	1.11793e+08	1.20403e+08	1.12793e+08	1.14584e+08	1.08748e+07	1.05952e+07	1.13622e+07	9.89502e+06	1.01624e+07	1.05043e+07	1.05745e+07	1.02579e+07	1.01522e+07	9.91768e+06	9.88802e+06	1.03363e+07	9.31633e+06	9.06949e+06	1.05795e+07	1.01058e+07	9.51602e+06	9.55786e+06	1.05243e+07	9.56135e+06	1.01376e+07	8.95625e+07	8.84494e+07
759	3-(4-Hydroxy-3-methoxyphenyl)propyl2-acetamido-2-deoxy-beta-D-glucopyranoside	C18H27NO8	385.173	386.181	10.665	1.03637e+07	9.9166e+06	1.04574e+07	9.53813e+06	1.12826e+07	9.97361e+06	9.98659e+06	1.04123e+07	1.02449e+07	1.10181e+07	1.04275e+07	1.03111e+07	1.04292e+07	1.00688e+07	9.86193e+06	1.13411e+07	1.02277e+07	1.01442e+07	1.03629e+07	1.09689e+07	1.03669e+07	1.26615e+07	1.37789e+07	1.33102e+07	1.29611e+07	1.22663e+07	1.208e+07	1.37952e+07	1.29427e+07	1.1848e+07	1.18937e+07	1.46586e+07	1.33227e+07	1.29308e+07	1.22992e+07	1.22666e+07	1.33083e+07	1.33843e+07	1.26623e+07	1.24061e+07	1.22592e+07	1.28518e+07	4.61137e+06	5.54647e+06
591	2-{[2-{[(6-Aminohexanoyl)oxy]methyl}-2-(hydroxymethyl)butoxy]carbonyl}cyclohexanecarboxylicacid	C20H35NO7	401.241	402.248	9.323	5.18693e+06	5.51895e+06	5.08342e+06	4.90828e+06	5.74879e+06	4.75167e+06	5.21047e+06	4.80819e+06	5.57137e+06	5.75472e+06	5.2848e+06	5.68965e+06	5.37405e+06	4.71451e+06	5.21784e+06	5.16508e+06	4.93985e+06	4.77152e+06	5.33189e+06	5.27046e+06	5.21512e+06	1.43087e+06	1.38353e+06	1.44031e+06	1.45308e+06	1.46569e+06	1.50589e+06	1.45792e+06	1.51655e+06	1.32217e+06	1.38748e+06	1.4062e+06	1.50952e+06	1.33779e+06	1.23245e+06	1.58913e+06	1.37516e+06	1.46703e+06	1.28851e+06	1.41939e+06	1.33985e+06	1.41643e+06	4.06865e+06	4.21703e+06
567	(2R,3R,4R,5S,2'R,3'R,4'R,5'S)-6,6'-[(2-Phenylethyl)imino]di(1,2,3,4,5-hexanepentol)(non-preferredname)	C20H35NO10	449.226	450.233	9.183	3.43695e+06	3.27445e+06	3.14085e+06	3.21312e+06	3.33401e+06	3.13276e+06	3.47754e+06	3.15215e+06	3.40288e+06	3.70994e+06	3.02605e+06	3.24467e+06	3.37871e+06	3.37896e+06	3.61082e+06	3.67764e+06	3.30166e+06	3.4604e+06	2.76396e+06	3.39133e+06	3.32544e+06	2.50975e+07	2.43381e+07	2.66559e+07	2.43609e+07	2.96325e+07	2.29672e+07	2.47664e+07	2.49444e+07	2.88083e+07	2.30442e+07	2.98603e+07	2.33105e+07	2.34439e+07	2.74747e+07	2.56679e+07	2.48148e+07	2.98252e+07	2.29359e+07	2.35617e+07	2.35789e+07	2.54545e+07	2.09315e+06	2.38432e+06
176	6-Nitro-1,2,3-benzotriazin-4(1H)-one2-oxide	C7H4N4O4	208.023	209.03	3.202	696835	672880	612710	615293	677654	627423	682439	643711	666867	666067	547175	607844	708886	704691	694384	621958	670072	640790	681708	726447	658292	2.93341e+06	2.79533e+06	3.22123e+06	2.96265e+06	3.23408e+06	3.11087e+06	3.15266e+06	3.32325e+06	2.8482e+06	2.89334e+06	2.86097e+06	2.98546e+06	2.75234e+06	2.67892e+06	2.92504e+06	2.99563e+06	2.93855e+06	2.84391e+06	3.01943e+06	2.95887e+06	2.97171e+06	546314	523227
203	Boc-Gln-Oh	C10H18N2O5	246.121	247.129	4.501	1.87608e+06	1.81179e+06	1.72855e+06	1.73788e+06	1.77243e+06	1.77757e+06	1.75151e+06	1.68054e+06	1.82957e+06	1.89486e+06	1.7649e+06	1.70785e+06	1.83696e+06	1.81424e+06	1.90924e+06	1.83148e+06	1.80338e+06	1.75592e+06	1.76866e+06	1.7914e+06	1.79224e+06	3.74539e+06	3.6224e+06	3.98195e+06	3.60983e+06	3.73607e+06	3.74685e+06	3.82513e+06	3.87082e+06	3.54767e+06	3.50956e+06	3.62765e+06	3.64426e+06	3.44129e+06	3.40282e+06	3.61022e+06	3.55853e+06	3.46786e+06	3.46563e+06	3.59663e+06	3.48167e+06	3.62461e+06	8.83187e+06	8.69107e+06
560	1-O-[(2E,4Z,7Z)-2,4,7-Decatrienoyl]-2-O-beta-D-glucopyranosyl-beta-D-glucopyranose	C22H34O12	490.205	491.212	9.167	4.22062e+07	4.29698e+07	4.21385e+07	4.27378e+07	4.19474e+07	4.19885e+07	4.03258e+07	3.90611e+07	4.37379e+07	4.30138e+07	3.85073e+07	3.79558e+07	4.07877e+07	4.15585e+07	4.2828e+07	4.02494e+07	3.99685e+07	3.79663e+07	3.50798e+07	4.17057e+07	4.08367e+07	6.68819e+06	6.67062e+06	7.14885e+06	7.22062e+06	8.05104e+06	6.60056e+06	7.2022e+06	7.40351e+06	7.62327e+06	6.65865e+06	8.22835e+06	6.27745e+06	6.47044e+06	7.10126e+06	6.64066e+06	6.09564e+06	7.36129e+06	5.98407e+06	6.49581e+06	6.23371e+06	6.90781e+06	4.466e+07	4.29028e+07
470	5-(Ethoxycarbonyl)-7-oxabicyclo[2.2.1]heptane-2,3-dicarboxylicacid	C11H14O7	258.074	259.081	8.402	5.56302e+06	5.379e+06	5.40643e+06	5.29128e+06	5.62888e+06	5.20828e+06	5.42485e+06	5.08721e+06	5.52358e+06	5.48044e+06	5.17493e+06	4.90322e+06	5.49472e+06	5.04636e+06	5.53437e+06	5.44252e+06	5.32015e+06	5.18678e+06	5.49926e+06	5.34374e+06	5.34695e+06	544148	517267	582781	531613	506632	549269	564236	545907	521735	521439	496861	531929	514903	447617	570401	497595	463142	452311	529588	485754	518756	4.56713e+06	4.14225e+06
302	RhinomilisinH	C15H20O4	264.136	265.143	6.735	6.546e+06	6.39357e+06	6.24377e+06	6.18111e+06	6.62319e+06	6.56252e+06	6.07202e+06	6.33629e+06	6.52497e+06	6.41326e+06	5.77318e+06	5.76551e+06	6.96902e+06	6.54088e+06	6.65195e+06	6.37271e+06	6.73685e+06	5.96733e+06	6.7431e+06	6.47249e+06	6.39449e+06	3.62659e+06	3.87849e+06	3.91686e+06	4.15733e+06	3.89314e+06	3.56417e+06	3.77375e+06	4.04639e+06	3.72808e+06	3.7581e+06	3.68728e+06	3.61474e+06	3.4203e+06	3.29032e+06	4.10308e+06	3.66914e+06	3.1948e+06	3.75368e+06	3.5654e+06	4.12532e+06	3.73835e+06	6.4795e+06	6.4332e+06
840	UsimineA	C24H25NO10	487.148	488.155	11.568	122019	124297	134731	126706	128786	127529	127166	128192	131488	124555	121699	118411	128598	123333	138410	128272	121957	115242	130513	125598	126375	1.54898e+07	1.39697e+07	1.84946e+07	1.60925e+07	1.42261e+07	1.48662e+07	1.52863e+07	1.52658e+07	1.50953e+07	1.44375e+07	1.56594e+07	1.48144e+07	1.439e+07	1.38634e+07	1.49513e+07	1.45801e+07	1.48205e+07	1.45267e+07	1.59688e+07	1.56426e+07	1.51221e+07	114082	112578
695	(2R,4R)-3,4-dihydro-5-methoxy-2-methyl-2H-1-benzopyran-4-ol	C11H14O3	194.094	195.101	10.16	1.61572e+07	1.70834e+07	6.60769e+06	1.53797e+07	1.6672e+07	1.49586e+07	1.58847e+07	1.60146e+07	1.64906e+07	1.61989e+07	1.65586e+07	1.519e+07	1.67054e+07	1.61453e+07	1.55771e+07	1.63804e+07	1.68071e+07	7.24341e+06	1.60117e+07	1.6254e+07	1.5216e+07	7.0435e+07	6.9393e+07	7.77552e+07	7.27839e+07	7.02844e+07	6.95593e+07	7.40254e+07	7.7607e+07	6.96828e+07	7.03415e+07	7.13026e+07	7.03263e+07	6.62935e+07	6.68223e+07	6.93627e+07	7.12643e+07	6.3401e+07	6.36232e+07	7.00614e+07	6.79473e+07	7.01136e+07	1.27649e+07	1.41137e+07
483	Guaijaverin	C20H18O11	434.085	435.092	8.498	2.88589e+07	2.69728e+07	2.6876e+07	2.88429e+07	3.03666e+07	2.87069e+07	2.7996e+07	2.50323e+07	3.05936e+07	2.41805e+07	2.71247e+07	2.5398e+07	2.85094e+07	2.78245e+07	3.08071e+07	2.91889e+07	2.69384e+07	2.62314e+07	2.89467e+07	2.52189e+07	2.77307e+07	2.25033e+06	1.89111e+06	2.05741e+06	1.81179e+06	1.84334e+06	1.7881e+06	2.2223e+06	1.96796e+06	1.74054e+06	1.77302e+06	2.06041e+06	1.73601e+06	1.61108e+06	1.57314e+06	1.79337e+06	1.66437e+06	1.75753e+06	1.59208e+06	1.85152e+06	1.71636e+06	1.83509e+06	1.98859e+07	2.02243e+07
907	Stearoylglutamicacid	C23H43NO5	413.314	414.321	12.421	6.07069e+06	5.89789e+06	5.99153e+06	5.71237e+06	6.20648e+06	5.87368e+06	5.53957e+06	5.27876e+06	6.16572e+06	5.92136e+06	5.30232e+06	5.21909e+06	6.28004e+06	5.93309e+06	6.20691e+06	5.64605e+06	5.48687e+06	5.23508e+06	6.06277e+06	5.74144e+06	5.78858e+06	1.08592e+07	1.01017e+07	1.32085e+07	1.05318e+07	1.06364e+07	9.86893e+06	1.09153e+07	1.15232e+07	1.03857e+07	1.02282e+07	1.10171e+07	1.07954e+07	1.13331e+07	9.81524e+06	1.1175e+07	1.09285e+07	9.62986e+06	9.7873e+06	1.10262e+07	1.03587e+07	1.07063e+07	2.197e+06	2.1931e+06
530	DimethylN,N-bis{[(2-methyl-2-propanyl)oxy]carbonyl}-L-glutamate	C17H29NO8	375.189	376.196	8.849	1.30782e+07	1.34967e+07	1.20797e+07	1.30241e+07	1.32415e+07	1.17656e+07	1.28251e+07	1.16533e+07	1.2922e+07	1.28277e+07	1.17831e+07	1.19568e+07	1.18233e+07	1.02705e+07	1.1563e+07	1.14158e+07	1.05745e+07	1.20352e+07	1.21283e+07	1.29613e+07	1.21713e+07	3.89205e+06	4.41718e+06	3.8008e+06	3.60372e+06	3.70452e+06	3.60851e+06	3.40603e+06	3.71416e+06	3.84102e+06	3.90048e+06	3.81287e+06	4.37199e+06	4.16031e+06	4.23698e+06	4.02042e+06	3.76564e+06	3.56676e+06	3.97105e+06	3.92739e+06	3.93955e+06	3.88307e+06	1.19401e+07	1.1862e+07
839	PongamosideC	C24H22O10	470.121	471.128	11.568	245020	249595	270547	254433	258610	256085	255356	257415	264036	250114	244378	237775	258231	247658	277934	257577	244896	231413	262078	252206	253768	1.34061e+07	1.30479e+07	1.52956e+07	1.50302e+07	1.43316e+07	1.34325e+07	1.41983e+07	1.3402e+07	1.3328e+07	1.25241e+07	1.3174e+07	1.35793e+07	1.32905e+07	1.2345e+07	1.42191e+07	1.35622e+07	1.21222e+07	1.22428e+07	1.39668e+07	1.4069e+07	1.35284e+07	229082	226063
555	(S)-5-(4-hydroxybenzoyl)-3-isobutyrylimidazolidine-2,4-dione	C14H14N2O5	290.09	291.097	9.108	1.39852e+07	1.38388e+07	1.32424e+07	1.2363e+07	1.33183e+07	1.33791e+07	1.26815e+07	1.24357e+07	1.41086e+07	1.37566e+07	1.29352e+07	1.28248e+07	1.37468e+07	1.35347e+07	1.43463e+07	1.36459e+07	1.37557e+07	1.35688e+07	1.39897e+07	1.34212e+07	1.34439e+07	3.70001e+06	3.74302e+06	4.40388e+06	3.88706e+06	3.84037e+06	4.00027e+06	4.01922e+06	4.06374e+06	3.80577e+06	3.7402e+06	3.89499e+06	3.70723e+06	3.30537e+06	3.40097e+06	3.53961e+06	3.57977e+06	3.49313e+06	3.60672e+06	3.67559e+06	3.59658e+06	3.75018e+06	3.64098e+07	3.64201e+07
694	1,3-diacetylbenzene	C10H10O2	162.068	195.102	10.16	1.70655e+07	1.66777e+07	1.83351e+07	1.57381e+07	1.69627e+07	1.48816e+07	1.55188e+07	1.60537e+07	1.70974e+07	1.62443e+07	1.60514e+07	1.61945e+07	1.6306e+07	1.67047e+07	1.62198e+07	1.62572e+07	1.75547e+07	1.53758e+07	1.48951e+07	1.6623e+07	1.63378e+07	7.3463e+07	7.26251e+07	8.11223e+07	7.65726e+07	7.21172e+07	7.31154e+07	7.84176e+07	8.20695e+07	7.37638e+07	7.40235e+07	7.49003e+07	7.3651e+07	7.03223e+07	6.98433e+07	7.1412e+07	7.61404e+07	6.71167e+07	6.66219e+07	7.35419e+07	7.32496e+07	7.37045e+07	1.40619e+07	1.42587e+07
139	5'-O-beta-D-Glucosylpyridoxine	C14H21NO8	331.127	332.134	1.941	5.11951e+07	4.84144e+07	4.72755e+07	4.75929e+07	5.14956e+07	4.91338e+07	4.88096e+07	4.66255e+07	5.06702e+07	5.29205e+07	4.73927e+07	4.95935e+07	5.08266e+07	4.87394e+07	5.14642e+07	5.17259e+07	5.17646e+07	4.97838e+07	4.96114e+07	5.02235e+07	4.97629e+07	6.30405e+06	6.48196e+06	7.58339e+06	7.48158e+06	7.32305e+06	6.70139e+06	7.6556e+06	7.53471e+06	6.83602e+06	5.94587e+06	6.28558e+06	6.26087e+06	5.64817e+06	5.8584e+06	5.83217e+06	6.26993e+06	4.08749e+06	6.018e+06	6.22604e+06	6.60901e+06	6.44716e+06	5.09828e+07	5.40832e+07
240	(3R,4S,5R,6R)-4,5-Dihydroxy-6-(hydroxymethyl)-3-piperidinyl6-deoxy-alpha-L-mannopyranoside	C12H23NO8	309.142	310.149	5.69	3.6963e+06	3.52684e+06	3.30315e+06	3.06008e+06	3.96122e+06	3.60237e+06	3.98083e+06	3.56862e+06	3.94972e+06	3.96406e+06	3.44331e+06	3.40961e+06	3.85652e+06	3.4391e+06	3.63145e+06	3.5046e+06	3.49438e+06	3.66661e+06	3.6836e+06	3.6827e+06	3.62125e+06	683575	680587	902845	712476	648298	711454	764870	678611	1.22767e+06	741623	687118	587124	540767	714497	581434	704496	659031	747544	607985	661176	712159	3.31545e+06	3.76779e+06
456	8-Amino-7-oxononanoicacid	C9H17NO3	187.121	170.117	8.246	6.94727e+06	7.14458e+06	6.80363e+06	6.64721e+06	7.52297e+06	7.17371e+06	7.22904e+06	7.17915e+06	6.38845e+06	6.73432e+06	6.29554e+06	6.30898e+06	6.35462e+06	6.44467e+06	6.51529e+06	6.46632e+06	6.21052e+06	6.45458e+06	6.45025e+06	5.93197e+06	6.66015e+06	1.17757e+07	1.12199e+07	1.21757e+07	1.09474e+07	1.23567e+07	1.22007e+07	1.15546e+07	1.27343e+07	1.19011e+07	1.14091e+07	1.11879e+07	1.07403e+07	1.02923e+07	1.07967e+07	1.05501e+07	1.09409e+07	1.07794e+07	1.09929e+07	1.1438e+07	1.12799e+07	1.13637e+07	4.09578e+06	4.1757e+06
838	Pentyl2-acetamido-3,4,6-tri-O-acetyl-2-deoxyhexopyranoside	C19H31NO9	417.2	418.207	11.568	1.73601e+06	2.13212e+06	1.79079e+06	1.64975e+06	1.96855e+06	2.17277e+06	1.78084e+06	1.56532e+06	1.88496e+06	1.81153e+06	1.60999e+06	1.76612e+06	1.80471e+06	1.86994e+06	1.86752e+06	1.91777e+06	1.62936e+06	1.7512e+06	1.8547e+06	1.92874e+06	1.82463e+06	321008	306660	329516	319239	306391	305911	327491	319332	306599	290097	309074	321958	297189	288672	310563	302265	288667	278809	310001	320008	307973	1.56127e+06	1.49132e+06
761	VertilecaninBMethyester	C16H16N2O4	300.111	301.118	10.704	3.93949e+07	3.81426e+07	3.71696e+07	3.69235e+07	4.18921e+07	3.91783e+07	4.11625e+07	3.8912e+07	3.9669e+07	3.78415e+07	3.18e+07	3.40202e+07	4.6357e+07	4.48037e+07	2.55776e+07	2.54246e+07	2.64355e+07	2.45016e+07	2.81967e+07	2.834e+07	3.52871e+07	2.5203e+06	2.61152e+06	2.66625e+06	2.6871e+06	2.42537e+06	2.29067e+06	2.48137e+06	2.6939e+06	3.08027e+06	3.07448e+06	2.69794e+06	2.6725e+06	2.76721e+06	2.55657e+06	2.9414e+06	2.91065e+06	2.74143e+06	2.63022e+06	2.55599e+06	2.54461e+06	2.67749e+06	4.69055e+07	4.72788e+07
323	4-Chromanone,6-hydroxy-2-methyl-(5CI)	C10H10O3	178.063	211.096	7.007	1.38445e+07	1.30642e+07	1.23591e+07	1.27057e+07	1.3985e+07	1.37243e+07	1.29704e+07	1.16562e+07	1.24287e+07	1.34724e+07	1.26593e+07	1.11383e+07	1.19705e+07	1.3773e+07	1.58598e+07	1.35726e+07	1.24633e+07	1.28342e+07	1.32668e+07	1.41365e+07	1.30942e+07	4.2819e+06	4.50187e+06	3.94229e+06	4.12512e+06	4.25757e+06	4.72418e+06	4.9368e+06	4.01428e+06	5.36638e+06	3.64341e+06	4.36806e+06	3.97265e+06	4.26178e+06	4.49024e+06	4.59831e+06	4.82725e+06	4.97858e+06	3.59935e+06	4.76593e+06	3.83147e+06	4.37437e+06	1.20788e+07	1.10053e+07
288	8-Hydroxyquinoline	C9H7NO	145.053	146.06	6.539	4.31334e+06	4.84422e+06	4.23234e+06	4.6198e+06	4.38642e+06	4.61935e+06	4.4242e+06	4.4619e+06	4.49208e+06	4.26569e+06	4.61097e+06	4.50364e+06	4.85375e+06	4.39448e+06	4.15603e+06	4.47298e+06	4.92593e+06	5.63085e+06	4.48419e+06	4.21131e+06	4.54517e+06	3.99324e+07	3.81816e+07	4.23727e+07	3.79991e+07	3.90771e+07	4.02477e+07	3.87427e+07	4.1175e+07	3.80667e+07	3.80457e+07	3.83208e+07	3.77408e+07	3.6034e+07	3.58044e+07	3.8222e+07	3.77997e+07	3.80934e+07	3.70523e+07	3.63103e+07	3.76822e+07	3.8345e+07	1.07826e+07	1.17052e+07
115	1-{[5-(2-Hydroxyethoxy)-4-oxopentanoyl]oxy}-2,5-pyrrolidinedione	C11H15NO7	273.085	274.092	1.643	1.25589e+09	1.09259e+09	1.21258e+09	1.06493e+09	1.24844e+09	1.25172e+09	1.23831e+09	1.2135e+09	1.2496e+09	1.26102e+09	1.22397e+09	1.2398e+09	1.26817e+09	1.07457e+09	1.28445e+09	1.2175e+09	1.26668e+09	1.28645e+09	1.08498e+09	1.20406e+09	1.21196e+09	1.47009e+09	1.44801e+09	1.56022e+09	1.46793e+09	1.40997e+09	1.48129e+09	1.52519e+09	1.50775e+09	1.44929e+09	1.4352e+09	1.44867e+09	1.46534e+09	1.38289e+09	1.377e+09	1.45769e+09	1.43562e+09	1.34889e+09	1.35647e+09	1.41725e+09	1.31334e+09	1.4379e+09	4.39406e+08	4.28799e+08
157	1,4:3,6-Dianhydro-2,5-bis-O-(ethylcarbamoyl)hexitol	C12H20N2O6	288.132	289.139	2.3	9.8529e+06	9.87932e+06	9.6411e+06	9.85276e+06	1.03147e+07	9.96883e+06	9.91715e+06	9.46912e+06	9.82134e+06	9.49202e+06	1.02704e+07	9.6835e+06	1.01254e+07	9.41517e+06	9.90126e+06	9.61865e+06	9.49668e+06	9.62498e+06	9.917e+06	1.00989e+07	9.81807e+06	1.85657e+07	2.06528e+07	2.06418e+07	2.00754e+07	1.87153e+07	1.95895e+07	2.37282e+07	2.03212e+07	1.96982e+07	1.96246e+07	2.42393e+07	1.92035e+07	2.06263e+07	1.98632e+07	1.94367e+07	1.98876e+07	1.87626e+07	2.02781e+07	2.00354e+07	2.1157e+07	2.02551e+07	7.37034e+06	7.22e+06
553	1,2-dihydroxymintlactone	C10H14O4	198.089	199.096	9.089	9.57253e+07	9.02822e+07	9.25986e+07	8.02438e+07	9.72748e+07	9.58168e+07	8.43202e+07	9.26301e+07	1.05145e+08	9.82027e+07	9.01108e+07	8.75906e+07	9.63224e+07	9.5281e+07	9.98296e+07	8.31153e+07	8.76193e+07	8.92794e+07	9.23251e+07	8.24327e+07	9.18073e+07	2.09223e+07	2.18592e+07	2.27055e+07	1.93982e+07	1.96776e+07	2.07527e+07	2.09093e+07	2.08994e+07	1.97628e+07	1.93103e+07	1.92531e+07	1.94755e+07	1.91095e+07	1.7865e+07	1.80538e+07	2.05401e+07	1.9245e+07	1.83279e+07	2.04281e+07	1.9943e+07	1.99219e+07	1.2358e+07	1.2828e+07
153	4-Oxo-4H-pyran-3-ylβ-D-glucopyranoside	C11H14O8	274.069	275.076	2.275	7.40608e+09	7.40754e+09	6.95855e+09	6.8896e+09	7.37976e+09	7.37629e+09	7.24377e+09	6.97559e+09	7.43306e+09	7.91826e+09	7.56702e+09	7.15449e+09	7.51645e+09	6.70366e+09	7.91244e+09	6.72778e+09	7.05548e+09	7.59991e+09	7.46156e+09	7.30168e+09	7.29945e+09	5.18943e+08	4.89883e+08	5.49554e+08	4.91264e+08	4.91574e+08	4.98548e+08	5.30497e+08	4.99828e+08	4.88069e+08	5.13405e+08	5.35523e+08	4.93757e+08	5.05077e+08	4.81804e+08	5.07616e+08	5.13258e+08	4.90341e+08	4.84877e+08	4.88497e+08	4.78841e+08	5.02558e+08	5.81381e+09	5.65925e+09
520	N-Acetyl-tyramine	C10H13NO2	179.094	180.102	8.725	2.40411e+06	2.28362e+06	2.47093e+06	2.26191e+06	2.47905e+06	2.39948e+06	2.48778e+06	2.72907e+06	2.5251e+06	2.50069e+06	2.55684e+06	2.87348e+06	2.52229e+06	2.53907e+06	2.55387e+06	2.76967e+06	2.8607e+06	2.68356e+06	2.5604e+06	2.69868e+06	2.55801e+06	1.20174e+07	1.20602e+07	1.17919e+07	1.14519e+07	1.15804e+07	1.19852e+07	1.17727e+07	1.1931e+07	1.11795e+07	1.19449e+07	1.13103e+07	1.14211e+07	1.10981e+07	1.09415e+07	1.13192e+07	1.11551e+07	1.09668e+07	1.15123e+07	1.13046e+07	1.19069e+07	1.15325e+07	1.36497e+06	1.64156e+06
408	5RDV1	C13H18O	190.136	191.143	7.761	1.36562e+07	1.37008e+07	1.23734e+07	1.17198e+07	1.3547e+07	1.24181e+07	1.245e+07	1.14443e+07	1.40692e+07	1.21392e+07	1.12296e+07	1.21172e+07	1.21549e+07	1.32454e+07	1.3456e+07	1.24147e+07	1.28278e+07	1.17847e+07	1.27719e+07	1.16046e+07	1.25562e+07	2.01897e+06	2.11109e+06	2.13928e+06	1.85732e+06	2.22617e+06	1.81033e+06	1.84513e+06	1.57045e+06	2.11191e+06	2.4101e+06	1.73947e+06	2.2442e+06	1.94414e+06	1.73798e+06	1.76921e+06	1.73213e+06	2.13197e+06	1.83052e+06	2.57662e+06	1.79032e+06	1.97987e+06	8.00683e+06	8.89282e+06
584	Juglanin	C20H18O10	418.09	419.097	9.287	4.57197e+07	4.4187e+07	3.93185e+07	4.05566e+07	4.15454e+07	3.97989e+07	4.09178e+07	3.96033e+07	4.22361e+07	4.24261e+07	3.7278e+07	4.09167e+07	4.30267e+07	4.16951e+07	4.53009e+07	4.1373e+07	4.45405e+07	4.20896e+07	4.53695e+07	4.31462e+07	4.20523e+07	1.88675e+06	2.03038e+06	2.34128e+06	2.17529e+06	2.11954e+06	2.12353e+06	2.28909e+06	2.3225e+06	1.86685e+06	1.94622e+06	1.92891e+06	1.79059e+06	1.56e+06	1.67264e+06	1.66005e+06	1.76948e+06	1.7411e+06	1.6853e+06	1.89569e+06	1.88418e+06	1.93447e+06	2.314e+07	2.24342e+07
901	(2R,3R,4R,5R)-2-[(10S)-10,13-Dihydroxytridecyl]-5-(hydroxymethyl)-3,4-pyrrolidinediol	C18H37NO5	347.267	348.274	12.359	3.55066e+07	3.36995e+07	3.17274e+07	3.3095e+07	3.58381e+07	3.3917e+07	3.30138e+07	3.03489e+07	3.74721e+07	3.5517e+07	3.11211e+07	3.22745e+07	3.61116e+07	3.35197e+07	3.5792e+07	3.28803e+07	3.26499e+07	3.14395e+07	3.50107e+07	3.44477e+07	3.37691e+07	8.23298e+07	9.71259e+07	1.19573e+08	9.7372e+07	9.59067e+07	8.11808e+07	9.96671e+07	1.05608e+08	1.01782e+08	1.01084e+08	1.01201e+08	9.63708e+07	1.01158e+08	9.80438e+07	9.92107e+07	1.04754e+08	9.57606e+07	9.86117e+07	1.01808e+08	9.78386e+07	9.88194e+07	4.05131e+07	4.02131e+07
509	2-[2-(2-Methoxyethoxy)ethoxy]ethyl(1,8-dimethyl-6-oxo-2,3-dioxa-5-azabicyclo[2.2.2]oct-7-en-5-yl)acetate	C16H25NO8	359.158	360.165	8.706	6.54693e+07	6.28509e+07	6.32138e+07	6.30671e+07	6.98405e+07	6.56558e+07	6.58049e+07	6.64641e+07	6.87868e+07	7.10154e+07	6.57967e+07	6.38989e+07	6.91642e+07	6.85073e+07	7.0544e+07	6.45237e+07	6.39229e+07	6.2066e+07	6.86839e+07	6.81153e+07	6.63696e+07	1.11044e+07	1.13031e+07	1.22197e+07	1.13209e+07	1.15146e+07	1.12178e+07	1.07024e+07	1.16027e+07	1.04908e+07	1.08535e+07	1.12064e+07	1.05446e+07	1.00824e+07	1.03265e+07	1.0847e+07	1.1085e+07	1.0476e+07	1.0466e+07	1.10984e+07	1.05795e+07	1.09521e+07	4.88815e+07	4.80554e+07
406	(1S)-1,5-Anhydro-1-[(3E)-4-(3-hydroxy-4-methoxy-5-nitrophenyl)-2-oxo-3-buten-1-yl]-D-galactitol	C17H21NO10	399.116	400.124	7.747	1.37906e+07	1.37868e+07	1.28692e+07	1.24555e+07	1.45038e+07	1.38512e+07	1.30099e+07	1.34746e+07	1.41863e+07	1.4023e+07	1.35423e+07	1.20525e+07	1.33237e+07	1.21782e+07	1.31465e+07	1.19355e+07	1.21853e+07	1.25505e+07	1.26195e+07	1.22126e+07	1.30849e+07	1.23721e+06	1.7302e+06	1.96195e+06	1.71243e+06	1.74749e+06	2.00376e+06	1.88624e+06	1.85509e+06	1.59196e+06	2.82017e+06	1.0736e+06	1.08961e+06	1.81795e+06	1.80774e+06	1.21021e+06	2.47288e+06	2.19685e+06	2.13296e+06	1.74474e+06	1.65858e+06	1.78758e+06	1.32127e+07	1.32776e+07
306	SerpulanineC	C14H18N2O3	262.132	263.139	6.747	2.64015e+06	2.60141e+06	2.33583e+06	3.50869e+06	2.49658e+06	3.68845e+06	2.37296e+06	2.39295e+06	2.34031e+06	2.55235e+06	2.27898e+06	2.20336e+06	2.47764e+06	3.48589e+06	3.88881e+06	2.48364e+06	2.75538e+06	3.50867e+06	2.65841e+06	2.51784e+06	2.75942e+06	1.81685e+06	1.67473e+06	2.07214e+06	1.9424e+06	1.87394e+06	1.75489e+06	1.84667e+06	1.85338e+06	1.6356e+06	1.65781e+06	1.61391e+06	1.56299e+06	1.49716e+06	1.37336e+06	1.74932e+06	1.56629e+06	1.45733e+06	1.90499e+06	1.64522e+06	1.92443e+06	1.72117e+06	8.09711e+06	8.28759e+06
889	Bis{2-[2-(methacryloyloxy)ethoxy]ethyl}4-cyclohexene-1,2-dicarboxylate	C24H34O10	482.215	483.222	12.224	2.57107e+06	2.6489e+06	2.61113e+06	2.53173e+06	2.75063e+06	2.46973e+06	2.33913e+06	2.28133e+06	2.87152e+06	2.57994e+06	2.366e+06	2.46673e+06	2.69243e+06	2.64368e+06	2.64866e+06	2.46032e+06	2.41907e+06	2.33711e+06	2.52594e+06	2.53295e+06	2.5374e+06	518377	521965	559668	592091	548912	536700	601454	574786	508984	519301	545580	532928	507948	501727	533630	529318	482388	500571	523611	521964	533095	5.59259e+06	5.49686e+06
701	Methyl2-O-(4-oxopentanoyl)-3,4-di-O--4-pentenoyl-alpha-D-glucopyranoside	C22H32O10	456.199	457.206	10.202	1.44448e+07	1.42295e+07	1.43307e+07	1.46735e+07	1.49573e+07	1.38012e+07	1.46195e+07	1.45423e+07	1.76655e+07	1.51282e+07	1.39196e+07	1.38602e+07	1.48954e+07	1.3774e+07	1.45491e+07	1.48406e+07	1.40716e+07	1.32359e+07	1.47927e+07	1.43206e+07	1.45326e+07	4.99079e+06	4.92385e+06	5.58744e+06	4.86214e+06	5.32715e+06	5.13887e+06	4.91468e+06	5.7921e+06	4.70163e+06	5.27907e+06	4.91186e+06	5.14636e+06	4.20962e+06	4.62898e+06	4.89117e+06	4.62869e+06	4.53947e+06	4.39424e+06	5.19015e+06	4.81993e+06	4.94391e+06	1.87038e+07	1.8406e+07
216	2,3,4,5,6-Penta-O-acetyl-L-galactonicacid	C16H22O12	406.111	407.118	5.061	1.52164e+07	1.44779e+07	1.4163e+07	1.44704e+07	1.56347e+07	1.45728e+07	1.48271e+07	1.40205e+07	1.53793e+07	1.45239e+07	1.40878e+07	1.44323e+07	1.49694e+07	1.41157e+07	1.45751e+07	1.36021e+07	1.38367e+07	1.454e+07	1.45551e+07	1.4777e+07	1.45389e+07	371122	371973	390282	424749	375606	383233	411580	392826	354289	412945	425540	368147	327166	330175	381321	352670	351310	336724	404180	360549	376319	1.07938e+07	1.07175e+07
478	ErigesideI	C20H20O11	436.1	437.107	8.492	1.421e+09	1.36106e+09	1.20475e+09	1.32182e+09	1.45694e+09	1.38492e+09	1.39689e+09	1.20195e+09	1.51659e+09	1.15441e+09	1.34821e+09	1.36558e+09	1.44731e+09	1.36318e+09	1.49157e+09	1.43757e+09	1.34604e+09	1.42576e+09	1.45839e+09	1.16267e+09	1.36333e+09	7.1199e+07	5.91885e+07	6.64614e+07	5.4222e+07	5.89481e+07	6.08658e+07	7.0401e+07	5.85742e+07	5.69432e+07	5.50715e+07	6.98431e+07	5.85987e+07	5.14447e+07	5.35058e+07	5.78546e+07	5.45224e+07	6.44065e+07	5.57338e+07	5.9114e+07	5.52554e+07	5.96077e+07	8.25225e+08	8.56365e+08
583	N-[(2S,3R,5E)-1-(beta-D-Glucopyranosyloxy)-3-hydroxy-5-decen-2-yl]pentanamide	C21H39NO8	433.267	434.274	9.286	5.95224e+06	5.66864e+06	5.41888e+06	5.63193e+06	5.87338e+06	5.81662e+06	6.11214e+06	5.66549e+06	6.60985e+06	6.16794e+06	5.52585e+06	5.89726e+06	6.39377e+06	5.47739e+06	5.93356e+06	5.64516e+06	5.70516e+06	5.30139e+06	5.77604e+06	5.79067e+06	5.81817e+06	881968	736493	923986	635934	727188	835360	666609	619289	806089	749782	708590	743612	726201	752166	721407	619451	733198	700849	734489	604630	731365	4.30866e+06	4.25623e+06
477	4-Hydroxy-3-methoxyphenyl6-O-(3,4,5-trihydroxybenzoyl)hexopyranoside	C20H22O12	454.111	455.118	8.489	1.38877e+09	1.32931e+09	1.17288e+09	1.29047e+09	1.42458e+09	1.35441e+09	1.36572e+09	1.17352e+09	1.48506e+09	1.13031e+09	1.31761e+09	1.33968e+09	1.41542e+09	1.33222e+09	1.46017e+09	1.40531e+09	1.31678e+09	1.39868e+09	1.42679e+09	1.13445e+09	1.33311e+09	6.60338e+07	5.49285e+07	6.29126e+07	5.2077e+07	5.65424e+07	5.82064e+07	6.687e+07	5.62479e+07	5.35042e+07	5.18368e+07	6.46664e+07	5.45339e+07	4.7458e+07	4.94727e+07	5.36428e+07	5.11633e+07	6.04079e+07	5.19389e+07	5.5362e+07	5.19718e+07	5.59889e+07	8.0949e+08	8.40702e+08
116	(2S)-1-[2-(furan-2-yl)-2-oxoethyl]-5-oxopyrrolidine-2-carboxylicacid	C11H11NO5	237.064	238.071	1.644	1.66832e+08	1.41012e+08	1.66428e+08	1.49484e+08	1.62011e+08	1.67928e+08	1.66934e+08	1.41971e+08	1.5887e+08	1.38193e+08	1.59865e+08	1.57279e+08	1.68672e+08	1.50047e+08	1.68656e+08	1.66406e+08	1.69953e+08	1.63482e+08	1.23829e+08	1.64246e+08	1.57605e+08	1.93617e+08	1.95031e+08	2.01858e+08	2.01046e+08	1.84227e+08	1.35109e+08	2.02662e+08	2.0506e+08	1.64603e+08	1.18733e+08	1.90325e+08	1.9743e+08	1.89071e+08	1.73759e+08	1.92939e+08	1.91432e+08	1.7217e+08	1.30246e+08	1.8928e+08	1.68902e+08	1.79875e+08	4.82929e+07	5.2989e+07
337	PhomoponeC	C11H16O4	212.105	213.112	7.111	3.31007e+07	3.35363e+07	3.52642e+07	3.31738e+07	3.68481e+07	3.62426e+07	3.62496e+07	3.0712e+07	3.42755e+07	3.73763e+07	3.29862e+07	3.35052e+07	3.55303e+07	3.41701e+07	3.94154e+07	3.53297e+07	3.1934e+07	3.31852e+07	3.58478e+07	3.09129e+07	3.44798e+07	1.8309e+07	1.92479e+07	2.14279e+07	1.9459e+07	1.67364e+07	2.00247e+07	2.07599e+07	1.82379e+07	1.84538e+07	1.70269e+07	1.68901e+07	1.79288e+07	1.64433e+07	1.68668e+07	1.75307e+07	1.88532e+07	1.88968e+07	1.65303e+07	1.91098e+07	1.76486e+07	1.83191e+07	3.9353e+07	3.74624e+07
105	2-Hydroxy-2-(hydroxycarbamoyl)-3-methylpentanedioicacid	C7H11NO7	221.053	222.061	1.605	4.71891e+08	4.59917e+08	4.44096e+08	4.45671e+08	4.8098e+08	4.58294e+08	4.52531e+08	4.45677e+08	4.71462e+08	4.88275e+08	4.63266e+08	4.80071e+08	4.83614e+08	4.47616e+08	4.77308e+08	4.48961e+08	4.79334e+08	4.96467e+08	4.83098e+08	4.63765e+08	4.67115e+08	1.53524e+08	1.47164e+08	1.80132e+08	1.63841e+08	1.59015e+08	1.73497e+08	1.72048e+08	1.71763e+08	1.54528e+08	1.42282e+08	1.51671e+08	1.5056e+08	1.31665e+08	1.40781e+08	1.43675e+08	1.38614e+08	1.42564e+08	1.40219e+08	1.47607e+08	1.40322e+08	1.52274e+08	4.28815e+08	4.27345e+08
482	4-Coumarylalcohol(4-Hydroxycoumarin)	C9H6O3	162.032	163.039	8.494	1.09825e+09	1.10447e+09	1.02215e+09	1.115e+09	1.10122e+09	1.13394e+09	1.12418e+09	9.79773e+08	1.14243e+09	8.94005e+08	1.04491e+09	1.0303e+09	1.12629e+09	1.13465e+09	1.18953e+09	1.16718e+09	1.08668e+09	1.08047e+09	1.16318e+09	9.31699e+08	1.08351e+09	6.04922e+07	4.87357e+07	5.51623e+07	4.68769e+07	4.83062e+07	5.31046e+07	5.71708e+07	5.41011e+07	4.54825e+07	4.46953e+07	5.50275e+07	4.65768e+07	4.28895e+07	4.48558e+07	4.87216e+07	4.83374e+07	5.46696e+07	4.16905e+07	4.75695e+07	4.66114e+07	4.95539e+07	6.35898e+08	6.21908e+08
398	PestalolideC	C13H22O3	226.157	209.154	7.654	1.28127e+07	1.23932e+07	1.37026e+07	1.25709e+07	1.35662e+07	1.24512e+07	1.23144e+07	1.23114e+07	1.33394e+07	1.28524e+07	1.20558e+07	1.18451e+07	1.28814e+07	1.28344e+07	1.33269e+07	1.20336e+07	1.20294e+07	1.20386e+07	1.29383e+07	1.26316e+07	1.26465e+07	2.94598e+06	2.86741e+06	2.8616e+06	3.0458e+06	2.4874e+06	2.65701e+06	2.8267e+06	2.62433e+06	2.69842e+06	2.29087e+06	2.52339e+06	2.15251e+06	2.33696e+06	2.40537e+06	2.81266e+06	2.79974e+06	2.21311e+06	2.61882e+06	3.1315e+06	2.75135e+06	2.65255e+06	1.24259e+07	1.17056e+07
815	Hexadecanedioicacidmono-L-carnitineester	C23H43NO6	429.309	430.316	11.307	9.26487e+06	9.72644e+06	9.29694e+06	8.77039e+06	8.93632e+06	1.02051e+07	9.80142e+06	8.07636e+06	9.93383e+06	9.79057e+06	8.1905e+06	1.45594e+07	9.94887e+06	1.00704e+07	1.01132e+07	8.93514e+06	9.38877e+06	7.99652e+06	1.00982e+07	9.16982e+06	9.61366e+06	1.05093e+07	9.12844e+06	1.09121e+07	1.01864e+07	1.03756e+07	1.04926e+07	9.4528e+06	1.04612e+07	1.03293e+07	8.74534e+06	1.00108e+07	9.58724e+06	9.77709e+06	8.32543e+06	9.96843e+06	1.05111e+07	9.94139e+06	8.65748e+06	9.1434e+06	1.03281e+07	9.84217e+06	4.34451e+06	4.24287e+06
476	Flavoroseoside	C15H18O9	342.095	343.102	8.489	9.72757e+08	9.57771e+08	8.92872e+08	9.73782e+08	1.00358e+09	9.88443e+08	9.81253e+08	8.53108e+08	1.04474e+09	7.93291e+08	9.07291e+08	8.95957e+08	9.92603e+08	9.94961e+08	1.06344e+09	1.03094e+09	9.47855e+08	9.3429e+08	1.01311e+09	8.19063e+08	9.53055e+08	4.54863e+07	3.85964e+07	4.25486e+07	3.72666e+07	3.87923e+07	3.77168e+07	4.5401e+07	3.94406e+07	3.60281e+07	3.4347e+07	4.42508e+07	3.74066e+07	3.40223e+07	3.19756e+07	3.57846e+07	3.51553e+07	3.97537e+07	3.36136e+07	3.82056e+07	3.57007e+07	3.80746e+07	5.48688e+08	5.44441e+08
400	6-(2,5-Dioxo-2,5-dihydro-1H-pyrrol-1-yl)hexanoicacid	C10H13NO4	211.084	194.081	7.688	4.46641e+07	4.24746e+07	4.20152e+07	4.24811e+07	4.59441e+07	4.35989e+07	4.18602e+07	4.19844e+07	4.75814e+07	4.68333e+07	4.08188e+07	4.29252e+07	4.26229e+07	4.28366e+07	4.44399e+07	4.36888e+07	3.57129e+07	4.28855e+07	4.54201e+07	4.46064e+07	4.32697e+07	9.43464e+06	9.53571e+06	9.93814e+06	9.63482e+06	9.91183e+06	9.42188e+06	9.52759e+06	9.7214e+06	8.39975e+06	1.06068e+07	9.53289e+06	9.34602e+06	9.30435e+06	9.10616e+06	9.69701e+06	9.30496e+06	9.47631e+06	9.63316e+06	9.22616e+06	9.882e+06	9.53208e+06	4.73773e+06	3.08623e+06
480	DaldinisideB	C15H16O8	324.084	325.091	8.492	1.03394e+09	1.0204e+09	9.52103e+08	1.03683e+09	1.06665e+09	1.05166e+09	1.04353e+09	9.07949e+08	1.10978e+09	8.42972e+08	9.64154e+08	9.53441e+08	1.05579e+09	1.05958e+09	1.13166e+09	1.09634e+09	1.00866e+09	9.95153e+08	1.07889e+09	8.70266e+08	1.01399e+09	4.60004e+07	3.88702e+07	4.2702e+07	3.73032e+07	3.89369e+07	3.80432e+07	4.57371e+07	3.95336e+07	3.6011e+07	3.44714e+07	4.46955e+07	3.75631e+07	3.40554e+07	3.21067e+07	3.59641e+07	3.51443e+07	4.00617e+07	3.37839e+07	3.82745e+07	3.57963e+07	3.82527e+07	5.79899e+08	5.74837e+08
700	4,6,10,12-Tridecatetraene-2,8-diol	C13H20O2	208.146	209.153	10.201	1.70068e+07	1.72924e+07	1.91439e+07	1.9497e+07	1.85331e+07	1.58659e+07	1.82465e+07	1.61872e+07	1.81644e+07	2.04825e+07	1.68008e+07	1.7454e+07	1.76231e+07	2.05535e+07	1.77891e+07	1.78674e+07	1.64391e+07	1.63605e+07	2.07799e+07	1.75622e+07	1.79825e+07	1.00445e+07	8.87099e+06	9.21271e+06	9.34436e+06	7.69086e+06	7.6793e+06	8.67972e+06	9.42496e+06	7.78992e+06	7.48595e+06	8.72754e+06	7.76369e+06	7.84633e+06	8.16982e+06	8.76034e+06	7.9865e+06	6.71666e+06	7.04756e+06	8.85283e+06	7.35562e+06	8.27251e+06	2.32831e+07	2.2687e+07
760	3,4-Dimethoxybenzyl2-acetamido-2-deoxy-beta-D-glucopyranoside	C17H25NO8	371.158	372.165	10.666	4.94393e+07	4.83058e+07	4.49151e+07	4.58135e+07	5.03854e+07	4.68605e+07	4.91108e+07	4.57974e+07	5.18586e+07	4.94528e+07	4.69336e+07	4.68838e+07	5.06418e+07	4.6534e+07	4.88645e+07	4.86116e+07	4.72605e+07	4.78997e+07	4.958e+07	4.75607e+07	4.81355e+07	5.70011e+07	5.62435e+07	6.22639e+07	5.66377e+07	5.42338e+07	5.57974e+07	5.87594e+07	5.89991e+07	5.3269e+07	5.27626e+07	5.95656e+07	5.66244e+07	5.31121e+07	5.07752e+07	5.39186e+07	5.54049e+07	5.27654e+07	5.27522e+07	5.59085e+07	5.35245e+07	5.55159e+07	1.82646e+07	2.28059e+07
687	9-epi-sacrolideA	C18H28O4	308.199	309.206	10.024	1.40748e+07	1.49168e+07	1.43686e+07	1.41164e+07	1.47332e+07	1.36968e+07	1.44647e+07	1.42471e+07	1.42311e+07	1.48091e+07	1.36389e+07	1.29084e+07	1.49307e+07	1.46052e+07	1.49031e+07	1.31763e+07	1.35733e+07	1.28876e+07	1.39526e+07	1.42932e+07	1.41264e+07	1.04609e+07	9.96746e+06	1.14407e+07	1.07067e+07	1.06153e+07	9.74729e+06	1.05481e+07	1.05795e+07	1.0695e+07	1.00967e+07	1.03084e+07	1.00401e+07	1.05776e+07	9.49458e+06	1.04858e+07	1.02519e+07	9.25956e+06	9.28513e+06	1.04077e+07	9.86636e+06	1.02417e+07	4.84398e+06	4.86478e+06
118	1,2,4,5-Cyclohexanetetracarboxylicacid	C10H12O8	260.053	261.06	1.648	2.05317e+07	2.07958e+07	1.93201e+07	1.96536e+07	2.1e+07	2.06997e+07	1.95793e+07	1.91593e+07	1.91756e+07	1.9982e+07	2.00524e+07	1.94196e+07	2.10893e+07	2.04307e+07	1.95936e+07	1.86231e+07	2.01129e+07	2.00698e+07	2.0708e+07	1.94912e+07	1.99744e+07	1.13991e+06	1.5127e+06	1.50515e+06	1.32426e+06	924328	1.42979e+06	1.75761e+06	1.79994e+06	1.52208e+06	1.50707e+06	1.24147e+06	1.23211e+06	1.14043e+06	1.00558e+06	1.13735e+06	1.23968e+06	1.0501e+06	1.04409e+06	1.22222e+06	960785	1.28483e+06	1.63541e+07	1.66079e+07
488	1,3,4,6-Tetra-O-acetyl-2-deoxy-2-(propionylamino)hexopyranose	C17H25NO10	403.147	404.155	8.556	7.92175e+06	7.91773e+06	8.04047e+06	7.50515e+06	8.5559e+06	8.01719e+06	8.00559e+06	7.66436e+06	8.27458e+06	7.95936e+06	7.75172e+06	7.4869e+06	8.14009e+06	7.71272e+06	8.36694e+06	7.78587e+06	7.57692e+06	7.98736e+06	8.30859e+06	8.23329e+06	7.96062e+06	2.60189e+06	2.38904e+06	2.67882e+06	2.55124e+06	2.50285e+06	2.55208e+06	2.57509e+06	2.69764e+06	2.4942e+06	2.58368e+06	2.39748e+06	2.47148e+06	2.31422e+06	2.19876e+06	2.4913e+06	2.40961e+06	2.35952e+06	2.34282e+06	2.49981e+06	2.47394e+06	2.47927e+06	8.39982e+06	8.52502e+06
861	(4S)-11,13-Dihydroxy-4-methyl-2,10-dioxo-1,4,5,6,7,8,9,10-octahydro-2H-3-benzoxacyclododecin-12-yl4-O-methyl-beta-D-glucopyranoside	C23H32O11	484.194	485.201	11.853	1.51042e+06	1.64031e+06	1.22727e+06	1.54405e+06	1.72867e+06	1.65335e+06	1.63511e+06	1.19044e+06	1.66035e+06	1.77236e+06	1.5696e+06	1.48657e+06	1.50209e+06	1.54217e+06	1.62858e+06	1.48594e+06	1.44789e+06	1.38051e+06	1.67496e+06	1.33526e+06	1.5308e+06	268980	243594	274235	259500	235508	227930	238427	245284	236988	226497	247743	232617	237800	223445	237805	259883	231463	210612	237323	228876	240225	9.02992e+06	7.05463e+06
126	1-[Bis(2-hydroxyethyl)amino]-1-deoxy-D-glucitol	C10H23NO7	269.147	270.155	1.767	1.04319e+07	9.9554e+06	9.37711e+06	9.12658e+06	1.06384e+07	1.04609e+07	1.01777e+07	9.74007e+06	1.08347e+07	9.62652e+06	1.04577e+07	9.43483e+06	1.05986e+07	8.98745e+06	9.19555e+06	9.64991e+06	9.53308e+06	9.23498e+06	1.03049e+07	1.05677e+07	9.9167e+06	3.71074e+06	3.12594e+06	3.30735e+06	3.1509e+06	3.33541e+06	2.35588e+06	3.27715e+06	3.02127e+06	3.67741e+06	3.80321e+06	3.97407e+06	3.60547e+06	3.54782e+06	3.95382e+06	3.88673e+06	3.75526e+06	3.8442e+06	3.97763e+06	3.78163e+06	3.57993e+06	3.53359e+06	1.30815e+07	1.33268e+07
164	Pyromeconicacid	C5H4O3	112.016	113.024	2.501	3.18688e+09	3.46137e+09	3.65128e+09	3.68508e+09	3.61662e+09	3.68153e+09	3.70841e+09	4.0521e+09	3.51399e+09	3.42135e+09	3.53765e+09	3.96575e+09	3.28925e+09	3.52456e+09	3.4055e+09	3.82687e+09	3.91974e+09	4.10879e+09	3.36736e+09	3.58396e+09	3.6254e+09	1.93844e+08	1.21605e+09	6.02572e+07	4.68171e+08	4.95778e+08	5.18753e+08	1.11136e+09	3.14429e+08	1.18638e+09	3.70374e+08	1.65945e+08	2.10495e+08	3.97201e+08	1.03995e+09	1.06712e+09	7.17384e+08	5.1148e+08	4.53046e+08	4.1044e+08	4.55676e+08	5.68207e+08	2.52676e+09	2.6919e+09
738	10-Methyldodec-2-en-4-olide	C13H22O2	210.162	211.169	10.438	1.7372e+07	1.59644e+07	1.76198e+07	1.69313e+07	1.79971e+07	1.7511e+07	1.64366e+07	1.6291e+07	1.69645e+07	1.64561e+07	1.53199e+07	1.48547e+07	1.73336e+07	1.77868e+07	1.81159e+07	1.60001e+07	1.58959e+07	1.50987e+07	1.7976e+07	1.74645e+07	1.67695e+07	4.14347e+06	4.12617e+06	5.01978e+06	4.76669e+06	4.48874e+06	4.67696e+06	5.28541e+06	5.06603e+06	4.04357e+06	3.90592e+06	4.24049e+06	4.30783e+06	3.99905e+06	3.74647e+06	4.22162e+06	4.4051e+06	3.89213e+06	3.61956e+06	4.10267e+06	4.48672e+06	4.32722e+06	1.88186e+07	1.88429e+07
900	DodecylN-(ethoxycarbonyl)alaninate	C18H35NO4	329.256	330.263	12.357	2.76414e+06	2.69537e+06	2.50697e+06	2.74721e+06	3.06772e+06	2.6483e+06	2.63028e+06	2.30029e+06	2.95599e+06	2.59989e+06	2.3693e+06	2.45489e+06	2.82851e+06	2.87148e+06	2.75817e+06	2.66762e+06	2.68534e+06	2.42516e+06	2.74782e+06	2.6453e+06	2.66849e+06	6.96716e+06	8.37106e+06	9.92686e+06	8.651e+06	8.04381e+06	8.77242e+06	8.58582e+06	9.35948e+06	9.02626e+06	8.10008e+06	9.01663e+06	8.35463e+06	8.78798e+06	8.09642e+06	8.55853e+06	8.64343e+06	7.94407e+06	9.07185e+06	8.9126e+06	8.113e+06	8.56515e+06	4.06956e+06	3.96097e+06
762	1,3,4,6-Tetra-O-acetyl-2-deoxy-2-[(3-oxohexanoyl)amino]-beta-D-glucopyranose	C20H29NO11	459.174	460.181	10.722	2.38e+07	2.14971e+07	2.12542e+07	2.13378e+07	2.27663e+07	2.03687e+07	2.14812e+07	2.02436e+07	2.33801e+07	2.16565e+07	2.02787e+07	2.0237e+07	2.28236e+07	2.10713e+07	2.14366e+07	2.14511e+07	2.18092e+07	1.95874e+07	2.17605e+07	2.20989e+07	2.1517e+07	1.66224e+07	1.60772e+07	1.79626e+07	1.67514e+07	1.66478e+07	1.5492e+07	1.65316e+07	1.7249e+07	1.57307e+07	1.54263e+07	1.56909e+07	1.55682e+07	1.51981e+07	1.40564e+07	1.55507e+07	1.50125e+07	1.43355e+07	1.41485e+07	1.58745e+07	1.56299e+07	1.57778e+07	3.33292e+07	3.11848e+07
552	Isoeverninaldehyde	C9H10O3	166.063	199.096	9.089	9.32193e+07	8.82499e+07	9.00437e+07	7.89191e+07	9.70121e+07	9.3425e+07	8.2208e+07	9.06605e+07	1.02598e+08	9.6232e+07	8.81814e+07	8.56867e+07	9.41158e+07	9.39265e+07	9.90318e+07	8.0766e+07	8.72432e+07	8.73838e+07	9.20399e+07	8.02425e+07	9.00593e+07	1.94759e+07	1.98431e+07	2.11198e+07	1.95873e+07	1.81223e+07	1.9222e+07	1.91342e+07	1.96973e+07	1.84077e+07	1.79988e+07	1.83692e+07	1.83863e+07	1.77418e+07	1.65868e+07	1.70709e+07	1.92757e+07	1.76681e+07	1.69081e+07	1.94395e+07	1.85803e+07	1.86318e+07	1.19492e+07	1.22986e+07
739	(1S,4aS,7aS)-4-[(beta-D-Glucopyranosyloxy)methyl]-7-(hydroxymethyl)-7a-methyl-1,4a,5,7a-tetrahydrocyclopenta[c]pyran-1-yl3-methylbutanoate	C22H34O10	458.215	459.222	10.438	3.0816e+07	2.957e+07	2.89299e+07	2.97373e+07	3.32705e+07	3.0251e+07	3.06406e+07	2.93898e+07	3.14101e+07	3.19377e+07	2.90389e+07	2.97797e+07	3.1796e+07	3.01784e+07	3.16082e+07	2.90384e+07	2.83754e+07	2.92299e+07	3.16468e+07	3.01017e+07	3.03373e+07	6.77841e+06	6.47261e+06	7.66639e+06	7.18108e+06	7.01641e+06	7.09062e+06	7.23611e+06	7.24663e+06	6.4626e+06	6.93697e+06	7.04883e+06	6.61315e+06	6.17792e+06	6.14684e+06	6.39563e+06	6.87063e+06	6.45672e+06	6.53814e+06	6.7996e+06	6.83087e+06	6.79831e+06	3.54842e+07	3.49216e+07
308	M-hydroxyphenylaceticacid	C7H6O3	138.032	139.039	6.766	3.04358e+07	2.97075e+07	2.96884e+07	3.06873e+07	3.10006e+07	3.08179e+07	3.03405e+07	3.02821e+07	3.27664e+07	3.06302e+07	2.79989e+07	2.94742e+07	2.85675e+07	3.05682e+07	3.0609e+07	2.92431e+07	3.76384e+07	2.965e+07	3.11495e+07	3.02004e+07	3.05728e+07	5.26648e+06	4.43153e+06	4.42002e+06	5.52151e+06	4.69126e+06	4.11365e+06	4.44991e+06	4.24679e+06	4.60804e+06	4.30788e+06	4.18665e+06	5.67541e+06	3.96947e+06	3.87178e+06	4.96993e+06	4.79254e+06	4.76644e+06	4.72339e+06	4.66764e+06	6.43543e+06	4.70579e+06	7.03931e+07	7.10157e+07
420	Heptanophenone	C13H18O	190.136	191.143	7.892	1.25327e+07	1.18045e+07	1.31657e+07	1.15212e+07	1.3111e+07	1.28007e+07	1.24046e+07	1.27034e+07	1.32645e+07	1.28759e+07	1.19745e+07	1.19465e+07	1.28782e+07	1.29955e+07	1.23282e+07	1.19331e+07	1.20816e+07	1.18578e+07	1.24795e+07	1.33232e+07	1.24991e+07	4.06666e+06	3.03645e+06	3.13775e+06	3.27186e+06	2.88593e+06	3.73753e+06	3.46705e+06	3.3584e+06	3.43314e+06	2.66138e+06	2.55052e+06	3.71381e+06	2.6308e+06	2.11909e+06	3.25679e+06	2.84039e+06	2.53115e+06	3.30703e+06	2.66435e+06	3.38308e+06	3.10266e+06	1.18126e+07	1.24725e+07
196	Ethyl3-{(2S,3S,4S,5S)-5-[(1S)-1,2-dihydroxyethyl]-3,4-dihydroxy-2-pyrrolidinyl}propanoate	C11H21NO6	263.137	296.17	4.25	1.33189e+07	1.27453e+07	1.27737e+07	1.30377e+07	1.25576e+07	1.3331e+07	1.32657e+07	1.37473e+07	1.41672e+07	1.34699e+07	1.28796e+07	1.29504e+07	1.28004e+07	1.3169e+07	1.36615e+07	1.27545e+07	1.26415e+07	1.04298e+07	1.3774e+07	1.33999e+07	1.30438e+07	4.82408e+06	4.61235e+06	5.44702e+06	4.85778e+06	4.61958e+06	4.85137e+06	5.14618e+06	6.10087e+06	4.9494e+06	4.58033e+06	4.693e+06	4.61494e+06	4.326e+06	4.15107e+06	4.6325e+06	4.57518e+06	4.96199e+06	4.6003e+06	4.6611e+06	4.49659e+06	4.78508e+06	1.13034e+07	1.18054e+07
481	Phenylglyoxal	C8H6O2	134.037	135.044	8.493	6.38473e+07	6.3619e+07	5.91937e+07	6.35701e+07	6.19915e+07	6.77371e+07	6.51199e+07	6.07198e+07	6.39252e+07	5.17104e+07	6.12162e+07	6.03915e+07	6.53444e+07	6.54459e+07	6.69022e+07	6.62696e+07	6.42278e+07	6.48571e+07	6.63706e+07	5.07277e+07	6.26593e+07	7.23314e+06	6.96202e+06	6.88715e+06	8.66132e+06	4.8485e+06	6.74371e+06	7.70442e+06	6.74721e+06	6.69955e+06	6.75923e+06	7.15819e+06	6.54755e+06	6.10924e+06	5.91067e+06	6.77011e+06	6.30137e+06	6.73946e+06	6.1425e+06	5.61198e+06	8.54884e+06	6.75431e+06	3.80663e+07	3.69775e+07
698	Heptanophenone	C13H18O	190.136	191.143	10.2	9.82401e+06	1.05029e+07	1.03368e+07	9.83415e+06	1.11886e+07	9.3302e+06	1.07349e+07	9.88057e+06	1.19955e+07	1.15607e+07	1.03887e+07	8.92324e+06	9.32079e+06	1.13121e+07	1.10069e+07	1.11083e+07	9.74988e+06	1.02869e+07	1.11501e+07	1.03853e+07	1.0441e+07	5.30984e+06	5.47339e+06	5.50587e+06	5.83273e+06	4.61848e+06	4.47522e+06	5.08027e+06	5.60294e+06	4.48477e+06	4.29491e+06	5.27436e+06	4.82363e+06	5.32617e+06	5.03829e+06	5.21468e+06	4.77824e+06	4.61321e+06	4.21496e+06	5.34037e+06	4.02864e+06	4.96655e+06	1.20909e+07	1.19451e+07
776	Isopimara-8,15-dien-19-ol	C20H32O	288.245	271.242	10.902	526869	414375	507894	448725	537218	404408	443631	412786	517790	426051	385385	513597	461283	403228	513377	422409	428737	406233	524249	712813	470553	6.32331e+06	6.14177e+06	6.75532e+06	6.38073e+06	6.03183e+06	6.12902e+06	6.40551e+06	6.74168e+06	6.30816e+06	5.79762e+06	5.95401e+06	5.7978e+06	5.85958e+06	5.5959e+06	5.98929e+06	5.85343e+06	5.63829e+06	7.30917e+06	5.90616e+06	5.94037e+06	6.14295e+06	453763	406925
847	1-(Hydroxymethyl)-6,7-dimethoxy-2-methyl-1,2,3,4-tetrahydro-5-isoquinolinylbeta-D-glucopyranoside	C19H29NO9	415.184	448.217	11.687	8.57562e+06	8.17917e+06	7.85739e+06	7.68545e+06	8.83637e+06	8.033e+06	8.54551e+06	7.9805e+06	9.18688e+06	9.16065e+06	7.83043e+06	7.52796e+06	9.06861e+06	8.24669e+06	8.92886e+06	8.34151e+06	8.08907e+06	8.12706e+06	8.8914e+06	8.246e+06	8.36691e+06	1.29549e+06	1.28302e+06	1.47476e+06	1.34737e+06	1.30997e+06	1.33541e+06	1.30744e+06	1.43982e+06	1.37377e+06	1.32181e+06	1.22563e+06	1.30314e+06	1.215e+06	1.11529e+06	1.30857e+06	1.26796e+06	1.21569e+06	1.21572e+06	1.26807e+06	1.27146e+06	1.29477e+06	3.07773e+07	3.06871e+07
846	5-O-[(Ethoxycarbonyl)carbamoyl]-3-C-[(2R)-3-isobutyl-2-oxiranyl]-1,2-O-isopropylidene-4-O-methyl-beta-D-psicopyranose	C20H33NO10	447.21	448.217	11.686	6.91906e+06	6.56461e+06	6.3135e+06	6.16586e+06	7.02589e+06	6.51676e+06	6.75962e+06	6.407e+06	7.39111e+06	7.34338e+06	6.39189e+06	6.09503e+06	7.25125e+06	6.60094e+06	7.16586e+06	6.67465e+06	6.54256e+06	6.60043e+06	7.19212e+06	6.59304e+06	6.72573e+06	1.18151e+06	1.16033e+06	1.35787e+06	1.22937e+06	1.19813e+06	1.22846e+06	1.1933e+06	1.32548e+06	1.26127e+06	1.2132e+06	1.11142e+06	1.18855e+06	1.09976e+06	1.01718e+06	1.19599e+06	1.15115e+06	1.11079e+06	1.11009e+06	1.15785e+06	1.16281e+06	1.18273e+06	2.86615e+07	2.84533e+07
506	Ramulosin	C10H14O3	182.094	183.101	8.694	4.44034e+07	4.16337e+07	4.38877e+07	4.35425e+07	4.62325e+07	4.35804e+07	4.42785e+07	4.49829e+07	4.47296e+07	4.56776e+07	4.27252e+07	4.06521e+07	4.58622e+07	4.73941e+07	4.72072e+07	4.39818e+07	4.18873e+07	3.99968e+07	4.5087e+07	4.67086e+07	4.42226e+07	2.31297e+07	2.46496e+07	2.65864e+07	2.4889e+07	2.54249e+07	2.30969e+07	2.60386e+07	2.60137e+07	2.35977e+07	2.36635e+07	2.40687e+07	2.20189e+07	2.15821e+07	2.21035e+07	2.38501e+07	2.39879e+07	2.14837e+07	2.25499e+07	2.50817e+07	2.41383e+07	2.38977e+07	3.66201e+07	3.51654e+07
616	EurobenzophenoneA	C19H18O11	422.085	423.092	9.526	5.86313e+06	5.72318e+06	5.51664e+06	5.64992e+06	5.92874e+06	5.79671e+06	5.39116e+06	5.3697e+06	5.83101e+06	5.94006e+06	5.51203e+06	6.38256e+06	6.32154e+06	5.56726e+06	5.63153e+06	5.90216e+06	5.87171e+06	6.7681e+06	6.07505e+06	6.10767e+06	5.85749e+06	5.48392e+07	5.97545e+07	5.90669e+07	5.28242e+07	5.32608e+07	5.19744e+07	5.73284e+07	6.38642e+07	5.85863e+07	5.07758e+07	5.72892e+07	5.70041e+07	5.6431e+07	4.76787e+07	5.75354e+07	5.82022e+07	5.03914e+07	5.07606e+07	5.81911e+07	5.42534e+07	5.55006e+07	3.28847e+06	2.43571e+06
902	(9E,11Z)-13-Oxo-9,11-octadecadienoicacid	C18H30O3	294.219	295.226	12.362	2.4433e+07	2.35282e+07	2.35583e+07	2.27937e+07	2.37612e+07	2.39847e+07	2.21076e+07	2.01655e+07	2.57437e+07	2.45518e+07	2.03335e+07	1.87246e+07	2.5289e+07	2.40629e+07	2.46217e+07	2.34688e+07	2.32586e+07	1.97166e+07	2.39453e+07	2.27369e+07	2.30393e+07	5.83235e+07	6.77868e+07	7.89198e+07	6.95446e+07	6.44076e+07	6.60584e+07	6.57387e+07	6.67455e+07	6.62275e+07	6.569e+07	6.8703e+07	6.86068e+07	6.86044e+07	6.41972e+07	6.63183e+07	7.24367e+07	5.90344e+07	6.09935e+07	6.9648e+07	6.77974e+07	6.67891e+07	3.25224e+07	3.07043e+07
845	(2S)-3-Hydroxy-2-{2-methoxy-4-[(1E)-3-methoxy-1-propen-1-yl]phenoxy}propylbeta-D-glucopyranoside	C20H30O10	430.183	431.191	11.686	1.66189e+06	1.6488e+06	1.6354e+06	1.73403e+06	1.75e+06	1.62732e+06	1.70837e+06	1.7012e+06	1.87372e+06	1.73998e+06	1.5093e+06	1.53284e+06	1.81405e+06	1.79674e+06	1.8129e+06	1.61857e+06	1.70085e+06	1.55613e+06	1.90131e+06	1.60644e+06	1.69649e+06	324076	348849	332341	335494	330137	304060	324515	325095	319856	308779	324736	325801	327645	278951	320089	332121	298254	300347	313388	308930	319173	7.98696e+06	7.95733e+06
610	MKN-003C	C13H22O3	226.157	227.164	9.46	1.11093e+07	9.2782e+06	9.28656e+06	9.69737e+06	1.00059e+07	9.53325e+06	9.86727e+06	9.71472e+06	9.71149e+06	1.08689e+07	9.83008e+06	1.02902e+07	1.01702e+07	9.7967e+06	9.42157e+06	9.28059e+06	9.70264e+06	1.01086e+07	1.07593e+07	9.75309e+06	9.9093e+06	2.40595e+07	2.277e+07	2.7693e+07	2.31152e+07	2.43094e+07	2.41173e+07	2.42229e+07	2.82034e+07	2.55436e+07	2.26698e+07	2.39892e+07	2.28178e+07	2.26296e+07	2.20979e+07	2.38674e+07	2.13762e+07	2.31012e+07	2.51867e+07	2.28317e+07	2.16815e+07	2.38142e+07	1.08308e+07	1.08586e+07
617	(2S)-5,7,3',4'-Tetrahydroxyflavanone7-(6-galloylglucoside)	C28H26O15	602.127	603.134	9.526	5.19607e+06	5.25078e+06	5.14208e+06	5.19529e+06	5.46036e+06	5.1031e+06	4.91628e+06	5.14558e+06	5.50493e+06	5.70163e+06	5.15931e+06	5.69202e+06	5.66485e+06	5.0872e+06	5.2741e+06	5.41988e+06	5.33121e+06	6.25986e+06	5.43981e+06	5.35721e+06	5.36508e+06	4.51519e+07	5.08098e+07	4.94413e+07	4.53677e+07	4.43913e+07	4.49887e+07	4.70253e+07	5.36837e+07	4.85888e+07	4.25324e+07	4.7869e+07	4.75254e+07	4.61969e+07	4.1027e+07	4.73199e+07	4.9185e+07	4.16143e+07	4.36556e+07	5.03296e+07	4.47522e+07	4.65728e+07	3.10045e+06	2.44454e+06
590	2,4-Dimethyl-1-vinylbenzene	C10H12	132.094	133.101	9.321	2.85218e+07	2.70582e+07	2.74486e+07	2.8245e+07	3.0409e+07	2.6231e+07	2.65804e+07	2.72845e+07	2.68077e+07	2.92384e+07	2.59357e+07	2.74887e+07	2.85195e+07	2.66266e+07	2.82545e+07	2.73066e+07	2.74075e+07	2.45221e+07	2.83781e+07	2.84163e+07	2.7534e+07	6.77528e+06	8.09142e+06	6.49114e+06	5.89423e+06	7.16763e+06	7.15525e+06	6.29919e+06	6.44893e+06	7.4798e+06	5.88011e+06	7.00568e+06	5.76297e+06	5.8721e+06	5.30107e+06	5.81148e+06	5.9609e+06	5.28241e+06	5.72484e+06	6.06672e+06	7.28152e+06	6.38763e+06	2.01678e+07	1.81461e+07
357	5RDV1	C13H18O	190.136	191.143	7.258	3.68711e+06	2.85738e+06	3.30299e+06	2.99059e+06	2.93272e+06	3.33423e+06	3.02641e+06	3.10319e+06	3.30408e+06	3.25264e+06	2.71771e+06	2.93465e+06	2.86713e+06	3.39625e+06	3.50661e+06	3.08022e+06	2.90143e+06	2.52119e+06	3.42104e+06	2.73393e+06	3.09358e+06	689617	706497	665919	674029	637320	598475	633065	623497	658985	626050	579084	637310	652920	628568	633837	597839	605043	618074	636842	658927	638095	2.75838e+06	2.49427e+06
213	Xestostreptin	C9H14N2O3	198.1	199.108	4.946	1.6869e+06	1.44149e+06	1.45559e+06	1.56592e+06	1.72476e+06	1.85464e+06	1.64858e+06	1.47777e+06	2.97093e+06	1.81394e+06	1.44e+06	1.59104e+06	1.64276e+06	1.54152e+06	1.63404e+06	1.4474e+06	1.57426e+06	1.59607e+06	1.77372e+06	1.59202e+06	1.67367e+06	1.49976e+07	1.44594e+07	1.41139e+07	1.22861e+07	1.42729e+07	1.48669e+07	1.5979e+07	1.55186e+07	1.496e+07	1.43453e+07	1.56809e+07	1.43834e+07	1.21748e+07	1.38974e+07	1.46598e+07	1.29338e+07	1.45853e+07	1.22512e+07	1.47937e+07	1.39793e+07	1.4257e+07	627588	673932
307	4-(beta-D-Glucosyloxy)benzoate	C13H16O8	300.084	323.074	6.765	2.90889e+06	3.28518e+06	3.17446e+06	3.24969e+06	3.31858e+06	3.29645e+06	3.22189e+06	3.36077e+06	3.56241e+06	3.28113e+06	3.14605e+06	3.10589e+06	3.16397e+06	3.10561e+06	3.25803e+06	3.02876e+06	3.87147e+06	3.06797e+06	3.39053e+06	3.50232e+06	3.265e+06	337427	390293	348828	402800	362295	367432	347058	333538	366633	382835	359219	370247	325701	327263	424149	381700	356989	399646	377461	504826	373317	1.00287e+07	1.01031e+07
870	6-O-{[(2S,3R)-2,7-Dimethoxy-3-methyl-7-oxo-4-hepten-1-ylidene]amino}-1,2-O-isopropylidene-alpha-D-glucofuranose	C19H31NO9	417.199	418.207	11.934	5.12757e+06	5.47678e+06	5.20976e+06	5.0144e+06	5.58355e+06	5.43227e+06	5.18358e+06	4.89507e+06	5.75709e+06	5.27384e+06	4.96847e+06	5.04312e+06	5.79362e+06	5.11919e+06	6.11962e+06	5.12468e+06	5.15563e+06	4.8567e+06	5.4062e+06	5.48791e+06	5.30145e+06	152235	155424	149080	156344	154354	153521	157414	147562	146603	137298	142765	153140	144510	135872	148588	156691	136512	136593	147445	146542	147925	5.44128e+06	5.64137e+06
607	IsochlorogenicacidA	C25H24O12	516.126	517.134	9.44	396776562	391877533	371393724	382456078	406105374	393727333	380394031	368699756	405867260	413245735	388367411	369473724	394421012	386997604	398792929	374146746	381610401	372407222	404904230	400007389	3.89084e+08	471598110	443084723	492633937	462114612	442743389	448423843	462560900	458355199	446048274	439254077	476441293	443442139	421180474	441983064	445742906	453269766	426467052	446659223	446105362	432781103	4.50044e+08	240981252	235911844
368	SesbanimideC	C15H23NO6	313.152	314.16	7.405	1.32245e+07	1.27248e+07	1.25612e+07	1.23447e+07	1.3052e+07	1.30804e+07	1.27279e+07	1.29799e+07	1.39783e+07	1.29999e+07	1.23899e+07	1.2296e+07	1.40776e+07	1.36063e+07	1.38907e+07	1.35739e+07	1.30402e+07	1.26085e+07	1.36263e+07	1.38313e+07	1.31307e+07	772031	807180	986795	871737	879569	825416	910905	900672	852508	862256	810696	887417	755123	749904	793345	874580	784019	813751	871138	768243	838864	1.2225e+07	1.25112e+07
895	PsiAβ	C18H32O3	296.235	297.242	12.286	9.80432e+06	8.91235e+06	9.81591e+06	9.3787e+06	9.41714e+06	9.27795e+06	1.02344e+07	9.63152e+06	9.59514e+06	8.95603e+06	8.19756e+06	7.79886e+06	8.87357e+06	9.76833e+06	9.16288e+06	8.41776e+06	9.01166e+06	8.9628e+06	9.4731e+06	9.63523e+06	9.21626e+06	1.07073e+07	1.23434e+07	1.38373e+07	1.21916e+07	1.1861e+07	1.14715e+07	1.15523e+07	1.13122e+07	1.06151e+07	9.86825e+06	1.2068e+07	1.00557e+07	1.09836e+07	1.05689e+07	1.09054e+07	1.12459e+07	9.48665e+06	1.06742e+07	1.24321e+07	1.12299e+07	1.12705e+07	4.05263e+06	4.17267e+06
230	5-(Hydroxymethyl)-4-(methoxymethyl)-2-methyl-3-pyridinylhexopyranoside	C15H23NO8	345.142	328.139	5.529	2.84284e+07	2.63095e+07	2.70077e+07	2.8216e+07	3.7423e+07	3.55558e+07	2.80441e+07	2.74326e+07	2.68387e+07	2.8875e+07	2.61633e+07	2.46122e+07	2.62335e+07	2.70059e+07	2.89824e+07	2.76861e+07	2.7362e+07	2.77292e+07	2.85188e+07	2.59577e+07	2.82191e+07	5.67434e+06	5.23637e+06	6.00861e+06	4.87053e+06	5.22935e+06	5.13352e+06	5.33388e+06	5.77435e+06	4.9467e+06	4.93704e+06	4.76194e+06	5.1225e+06	4.48186e+06	4.28912e+06	5.37774e+06	4.68104e+06	4.33666e+06	4.63485e+06	4.93928e+06	5.20801e+06	5.04888e+06	1.18204e+07	1.21873e+07
369	MortivinacinC	C14H19NO5	281.126	314.16	7.407	1.3363e+07	1.32089e+07	1.31667e+07	1.27266e+07	1.35886e+07	1.38097e+07	1.29693e+07	1.3638e+07	1.4733e+07	1.35327e+07	1.28585e+07	1.26424e+07	1.44252e+07	1.41685e+07	1.42256e+07	1.39568e+07	1.34476e+07	1.28353e+07	1.40173e+07	1.40155e+07	1.35665e+07	856197	860813	1.04154e+06	876965	884738	830072	1.01398e+06	941410	934198	902237	909149	931708	759992	754480	798163	841471	856866	910656	860273	773174	876904	1.18642e+07	1.2119e+07
379	1-Phenylhept-3-en-4-one	C13H16O	188.12	189.127	7.546	1.72401e+07	1.58254e+07	1.57628e+07	1.74245e+07	1.57845e+07	1.59702e+07	1.55212e+07	1.30775e+07	1.67413e+07	1.61631e+07	1.62026e+07	1.59922e+07	1.71833e+07	1.67781e+07	1.67403e+07	1.61502e+07	1.62236e+07	1.51779e+07	1.76477e+07	1.67888e+07	1.62198e+07	7.37944e+06	6.92552e+06	7.76391e+06	7.06001e+06	6.92051e+06	6.33545e+06	7.36643e+06	7.3623e+06	6.35641e+06	6.23968e+06	6.43818e+06	8.61461e+06	5.56242e+06	7.24163e+06	5.79812e+06	6.67436e+06	5.93934e+06	7.05217e+06	6.14401e+06	5.56336e+06	6.73689e+06	1.64476e+07	1.60228e+07
427	(2R,3R)-2-(1,3-Benzodioxol-5-yl)-7-methoxy-4-oxo-3,4-dihydro-2H-chromen-3-yl(1S)-1,2,3,4-tetrahydro-1-naphthalenylcarbamate	C28H25NO7	487.162	488.17	8.009	1.00992e+07	1.02836e+07	9.51923e+06	9.89532e+06	1.00737e+07	1.02185e+07	9.63502e+06	9.59503e+06	8.54588e+06	1.02005e+07	9.43153e+06	9.07762e+06	1.00158e+07	9.61729e+06	1.03226e+07	1.0293e+07	1.02298e+07	9.8856e+06	1.01616e+07	1.07177e+07	9.89092e+06	156547	143403	164889	145237	148922	139971	150727	143193	154243	141505	148039	151653	152956	148238	140474	143209	150443	140222	137110	150596	147579	2.91183e+06	2.86451e+06
382	1-(4-Morpholinyl)-3-{[(3aR,5aS,8aS,8bR)-2,2,7,7-tetramethyltetrahydro-3aH-bis[1,3]dioxolo[4,5-b:4',5'-d]pyran-5-yl]methoxy}-2-propanol	C19H33NO8	403.22	404.227	7.548	2.95423e+07	2.79441e+07	2.66947e+07	2.78387e+07	3.07902e+07	2.8756e+07	2.83538e+07	2.77232e+07	3.13722e+07	3.24085e+07	2.87383e+07	2.91175e+07	3.06652e+07	2.80532e+07	3.0922e+07	2.94757e+07	2.85247e+07	2.92625e+07	3.05484e+07	2.95574e+07	2.93144e+07	1.16985e+07	1.03013e+07	1.28931e+07	1.03508e+07	1.08272e+07	9.7179e+06	1.09013e+07	1.08079e+07	9.82045e+06	1.01457e+07	1.04172e+07	1.01092e+07	8.98007e+06	1.08307e+07	9.75224e+06	1.01334e+07	9.74334e+06	1.05361e+07	9.98749e+06	1.0008e+07	1.03981e+07	3.46056e+07	3.57701e+07
201	Rubrobramide	C12H17NO5	255.111	256.118	4.491	1.69384e+07	1.65804e+07	1.57752e+07	1.59719e+07	1.69985e+07	1.63114e+07	1.63959e+07	1.56329e+07	1.74354e+07	1.67884e+07	1.6347e+07	1.66609e+07	1.68238e+07	1.62186e+07	1.71475e+07	1.66672e+07	1.70125e+07	1.71623e+07	1.70202e+07	1.67615e+07	1.66325e+07	776526	840058	828841	741479	792689	817914	842705	857954	803669	784742	760579	736364	718410	710275	739277	832982	793489	777675	795985	749812	785071	1.1066e+07	1.07403e+07
380	5,8-DIMETHYL-1-TETRALONE	C12H14O	174.104	207.138	7.547	2.98959e+07	2.89321e+07	2.99523e+07	2.98718e+07	3.1293e+07	3.16985e+07	3.06167e+07	2.90787e+07	3.25831e+07	3.12611e+07	3.25742e+07	2.88813e+07	3.13093e+07	3.08861e+07	3.12668e+07	3.08789e+07	3.02115e+07	3.08886e+07	3.1876e+07	3.07424e+07	3.07349e+07	1.26459e+07	1.22635e+07	1.38046e+07	1.30558e+07	1.19887e+07	1.23055e+07	1.2714e+07	1.30757e+07	1.18096e+07	1.22724e+07	1.16238e+07	1.18752e+07	1.08601e+07	1.12827e+07	1.16083e+07	1.15482e+07	1.14938e+07	1.20551e+07	1.20299e+07	1.08271e+07	1.2057e+07	3.17204e+07	3.31944e+07
268	3-Methoxy-4-hydroxyphenylglycolglucuronide	C15H20O10	360.105	361.113	6.135	2.94682e+07	2.88401e+07	2.79577e+07	2.9646e+07	2.91269e+07	2.96538e+07	2.93613e+07	2.85406e+07	3.02711e+07	2.96407e+07	2.82456e+07	2.70681e+07	2.87296e+07	2.82407e+07	3.03161e+07	2.88273e+07	2.82861e+07	2.70453e+07	2.85517e+07	3.11287e+07	2.89473e+07	1.49599e+07	1.46842e+07	1.52794e+07	1.47809e+07	1.39589e+07	1.39746e+07	1.48221e+07	1.47579e+07	1.43845e+07	1.44418e+07	1.46746e+07	1.45463e+07	1.41745e+07	1.37363e+07	1.38263e+07	1.47484e+07	1.37978e+07	1.3666e+07	1.45311e+07	1.45784e+07	1.44162e+07	3.14182e+07	2.92577e+07
381	Cryptenol	C13H18O2	206.131	207.138	7.548	4.6848e+07	4.44997e+07	4.48477e+07	4.63802e+07	4.69644e+07	4.76721e+07	4.61805e+07	4.22033e+07	4.90852e+07	4.74632e+07	4.48411e+07	4.39598e+07	4.75678e+07	4.57338e+07	4.78458e+07	4.70298e+07	4.55009e+07	4.20995e+07	4.75081e+07	4.65842e+07	4.60407e+07	1.86809e+07	1.72534e+07	1.886e+07	1.8132e+07	1.69521e+07	1.65047e+07	1.79404e+07	1.74667e+07	1.5828e+07	1.61524e+07	1.60264e+07	1.60199e+07	1.56451e+07	1.57705e+07	1.55139e+07	1.67277e+07	1.5684e+07	1.67145e+07	1.61691e+07	1.57818e+07	1.66912e+07	4.76485e+07	4.84199e+07
117	2-Aminomuconate	C6H7NO4	157.037	140.034	1.648	1.94321e+07	1.8262e+07	1.71019e+07	1.76483e+07	1.79105e+07	1.79061e+07	1.75991e+07	1.71868e+07	1.70074e+07	1.78769e+07	1.78269e+07	1.87863e+07	1.7719e+07	1.78718e+07	1.80975e+07	1.73386e+07	1.90419e+07	2.02124e+07	1.91172e+07	1.85519e+07	1.81247e+07	6.26646e+07	5.90824e+07	6.80759e+07	6.39545e+07	6.22032e+07	7.38201e+07	7.25187e+07	7.47443e+07	6.27216e+07	6.25617e+07	5.75197e+07	5.791e+07	5.14262e+07	5.46237e+07	5.769e+07	5.7294e+07	5.12303e+07	5.28167e+07	6.07545e+07	4.92691e+07	6.06441e+07	1.54034e+07	1.41734e+07
757	RalfuranoneA	C10H8O2	160.052	193.086	10.665	1.2412e+07	1.14897e+07	1.10233e+07	1.09068e+07	1.12082e+07	9.97595e+06	1.11796e+07	9.46111e+06	1.27116e+07	1.15528e+07	1.04634e+07	1.03584e+07	1.07597e+07	1.11172e+07	1.08687e+07	1.17884e+07	1.20965e+07	1.03898e+07	1.02217e+07	1.01304e+07	1.10058e+07	1.33378e+07	1.26463e+07	1.33144e+07	1.23101e+07	1.27311e+07	1.19533e+07	1.27279e+07	1.20847e+07	1.24895e+07	1.16633e+07	1.28101e+07	1.17918e+07	1.28006e+07	1.15589e+07	1.17296e+07	1.21799e+07	1.0838e+07	1.14195e+07	1.19445e+07	1.13944e+07	1.21863e+07	4.68853e+06	8.25678e+06
107	2-Amino-5-methyl-5-hexencarbonsaeure	C7H13NO2	143.095	144.102	1.612	1.73728e+07	1.68286e+07	1.70633e+07	1.70733e+07	1.73684e+07	1.62302e+07	1.66899e+07	1.64691e+07	1.69177e+07	1.67832e+07	1.61666e+07	1.70112e+07	1.71408e+07	1.68254e+07	1.7698e+07	1.69922e+07	1.77587e+07	1.66337e+07	1.68182e+07	1.71091e+07	1.69475e+07	5.10014e+07	5.21402e+07	5.48e+07	5.25025e+07	4.98058e+07	5.46397e+07	5.28056e+07	5.44508e+07	5.70114e+07	4.82467e+07	5.36051e+07	5.25693e+07	4.836e+07	5.11695e+07	5.28167e+07	5.03543e+07	4.908e+07	4.75888e+07	4.88316e+07	4.69136e+07	5.14346e+07	1.16608e+07	1.11794e+07
314	Heptanophenone	C13H18O	190.136	191.143	6.868	3.98156e+06	4.19355e+06	4.19693e+06	4.32637e+06	4.01297e+06	4.05349e+06	4.11872e+06	3.59464e+06	4.05827e+06	4.33292e+06	3.94875e+06	3.80112e+06	4.18797e+06	4.15017e+06	4.07024e+06	3.83997e+06	3.97473e+06	3.66029e+06	4.04351e+06	4.34494e+06	4.04456e+06	1.6435e+06	1.37316e+06	1.67231e+06	1.67934e+06	1.66968e+06	1.45749e+06	1.72004e+06	1.92079e+06	2.0533e+06	1.44429e+06	1.75279e+06	1.56906e+06	1.60088e+06	1.40558e+06	1.64422e+06	1.87772e+06	1.59141e+06	1.51763e+06	1.8122e+06	1.64768e+06	1.65265e+06	3.12467e+06	3.12918e+06
267	Nojirimycin	C6H13NO5	179.079	180.087	6.135	2.40232e+07	2.36346e+07	2.33955e+07	2.38843e+07	2.35852e+07	2.42563e+07	2.37622e+07	2.3242e+07	2.46793e+07	2.44183e+07	2.21603e+07	2.20539e+07	2.38997e+07	2.31302e+07	2.47338e+07	2.35202e+07	2.28693e+07	2.19888e+07	2.45554e+07	2.49303e+07	2.36361e+07	1.01636e+07	1.00034e+07	1.15487e+07	1.07669e+07	9.75907e+06	9.78195e+06	1.04828e+07	1.00831e+07	1.00802e+07	9.8743e+06	9.46226e+06	1.04504e+07	9.21031e+06	9.17042e+06	8.9352e+06	9.71216e+06	9.62968e+06	9.04433e+06	1.00933e+07	9.8539e+06	9.90529e+06	2.19531e+07	2.06434e+07
526	Apigenin-8-C-glucoside	C21H20O10	432.105	433.113	8.753	2.40302e+07	2.43113e+07	2.23571e+07	2.13216e+07	2.46132e+07	2.36075e+07	2.30198e+07	2.1826e+07	2.34814e+07	2.19397e+07	2.19562e+07	2.18044e+07	2.50869e+07	2.26647e+07	2.37171e+07	2.30939e+07	2.29697e+07	2.34533e+07	2.35683e+07	2.26508e+07	2.30736e+07	4.35099e+06	4.09481e+06	5.34699e+06	4.99101e+06	4.8523e+06	4.82735e+06	4.87693e+06	4.9867e+06	4.08292e+06	4.14832e+06	4.61352e+06	4.40085e+06	3.92396e+06	3.68604e+06	4.39076e+06	4.47609e+06	3.63284e+06	3.71315e+06	4.24424e+06	4.37878e+06	4.40093e+06	2.75469e+07	2.87267e+07
769	1-hydroxy-3-sterpurene	C15H24O	220.183	221.19	10.789	1.80627e+07	1.6458e+07	1.60713e+07	1.66384e+07	1.76177e+07	1.7004e+07	1.74035e+07	1.55608e+07	1.7281e+07	1.72764e+07	1.59501e+07	1.55404e+07	1.68857e+07	1.64287e+07	1.72118e+07	1.67285e+07	1.67809e+07	1.58305e+07	1.74255e+07	1.59096e+07	1.67033e+07	4.81124e+06	4.4117e+06	5.07623e+06	4.48857e+06	5.41573e+06	4.65734e+06	4.8327e+06	4.74415e+06	4.05049e+06	3.78739e+06	4.49886e+06	4.41545e+06	4.49909e+06	4.19471e+06	4.38668e+06	4.61222e+06	4.17331e+06	5.50887e+06	4.79384e+06	4.58632e+06	4.59725e+06	7.81115e+06	8.37313e+06
570	Valerophenone	C11H14O	162.104	163.112	9.19	1.56505e+07	1.35006e+07	1.66609e+07	1.48863e+07	1.34369e+07	1.68301e+07	1.27967e+07	1.43387e+07	1.65286e+07	1.65176e+07	1.30081e+07	1.42339e+07	1.29039e+07	1.48231e+07	1.43859e+07	1.51231e+07	1.38407e+07	1.49975e+07	1.29145e+07	1.47029e+07	1.4604e+07	4.59492e+06	3.17134e+06	4.21152e+06	4.16687e+06	5.43377e+06	4.31399e+06	4.13633e+06	5.98117e+06	4.79093e+06	3.01098e+06	4.09169e+06	5.80679e+06	4.18201e+06	3.58307e+06	6.24107e+06	3.28455e+06	3.5139e+06	3.99317e+06	3.88263e+06	3.57932e+06	4.2985e+06	2.32486e+07	1.88583e+07
836	(R)-Amygdalin	C20H27NO11	457.158	458.165	11.496	5.52917e+06	5.36555e+06	5.6593e+06	5.36964e+06	5.67909e+06	5.4668e+06	5.49396e+06	5.2127e+06	5.48681e+06	5.76991e+06	4.76644e+06	5.15253e+06	5.61324e+06	5.35662e+06	5.90254e+06	5.55175e+06	5.53147e+06	5.0105e+06	5.81935e+06	5.9256e+06	5.48315e+06	245933	213163	258756	224259	172282	210728	209179	243875	184139	205446	197275	205344	203552	168516	202330	208457	193649	198454	201904	176441	206184	4.93386e+06	4.36927e+06
459	Sanghuanglin	C15H24O2	236.177	237.185	8.293	1.02823e+07	1.02384e+07	1.04558e+07	9.98111e+06	1.13575e+07	1.13576e+07	1.01585e+07	9.77616e+06	9.97128e+06	1.1564e+07	1.00267e+07	9.40783e+06	1.05943e+07	1.06218e+07	1.09291e+07	1.13e+07	1.09187e+07	1.07101e+07	1.08688e+07	1.00991e+07	1.05309e+07	2.7484e+06	2.77043e+06	3.05178e+06	2.8215e+06	2.85674e+06	2.73544e+06	2.89156e+06	3.06423e+06	2.94444e+06	2.68991e+06	2.77501e+06	2.77983e+06	2.6625e+06	2.58217e+06	2.81478e+06	2.84314e+06	2.72504e+06	2.66844e+06	2.76523e+06	2.71891e+06	2.79547e+06	9.4208e+06	8.77997e+06
316	PestalotiopamideC	C13H21NO5	271.142	272.149	6.884	4.32705e+06	4.38384e+06	4.18641e+06	4.02078e+06	4.38601e+06	4.11674e+06	4.61406e+06	4.05273e+06	4.72115e+06	4.32654e+06	4.47167e+06	4.16058e+06	4.43336e+06	4.07693e+06	4.48285e+06	4.07779e+06	4.22569e+06	4.35645e+06	4.30595e+06	4.36486e+06	4.30457e+06	1.00156e+06	1.53275e+06	1.643e+06	1.5692e+06	1.16158e+06	1.04172e+06	1.0338e+06	1.50625e+06	1.03623e+06	1.05004e+06	857126	925776	800069	899559	1.02693e+06	892412	1.37717e+06	869411	880148	961043	1.10329e+06	6.47185e+06	6.73369e+06
309	(1R)-1,5-Anhydro-1-({(5S)-3-[(3aS,4R,6R,6aS)-6-hydroxy-2,2-dimethyltetrahydrofuro[3,4-d][1,3]dioxol-4-yl]-4,5-dihydro-1,2-oxazol-5-yl}methyl)-D-galactitol	C17H27NO10	405.163	388.16	6.793	1.59312e+07	1.61069e+07	1.54273e+07	1.52186e+07	1.58128e+07	1.63129e+07	1.53082e+07	1.52183e+07	1.62109e+07	1.59103e+07	1.48232e+07	1.44485e+07	1.62257e+07	1.5448e+07	1.65418e+07	1.5425e+07	1.65784e+07	1.53141e+07	1.65474e+07	1.60008e+07	1.57405e+07	1.63497e+06	1.52696e+06	1.73288e+06	1.65576e+06	1.66559e+06	1.53167e+06	1.67339e+06	1.60089e+06	1.54943e+06	1.53677e+06	1.59067e+06	1.52909e+06	1.4585e+06	1.48246e+06	1.60152e+06	1.56982e+06	1.40422e+06	1.40886e+06	1.5738e+06	1.4982e+06	1.56127e+06	8.5364e+06	8.68137e+06
348	Naphthalen-2-amine	C10H9N	143.073	144.081	7.212	3.00105e+07	3.06465e+07	3.02307e+07	2.81637e+07	3.13625e+07	2.93955e+07	2.92954e+07	2.76513e+07	2.74226e+07	2.98821e+07	2.85535e+07	2.65158e+07	2.99325e+07	3.0576e+07	3.07494e+07	3.04782e+07	3.11408e+07	3.02955e+07	3.02789e+07	3.00373e+07	2.96309e+07	4.82624e+07	4.33443e+07	4.42329e+07	4.32195e+07	4.88974e+07	4.33504e+07	4.67942e+07	4.54869e+07	4.22809e+07	4.12031e+07	4.37083e+07	5.00385e+07	4.003e+07	3.86644e+07	3.99164e+07	4.29038e+07	4.80904e+07	4.26979e+07	4.26398e+07	4.26978e+07	4.3923e+07	2.44147e+07	2.38044e+07
112	2'-Deoxymugineicacid	C12H20N2O7	304.127	305.134	1.625	1.20817e+07	1.09632e+07	1.11988e+07	1.05208e+07	1.27505e+07	1.15074e+07	1.14365e+07	1.10314e+07	1.29282e+07	1.27644e+07	1.06689e+07	1.07494e+07	1.20391e+07	1.10105e+07	1.24425e+07	1.05391e+07	1.08183e+07	1.11504e+07	1.17746e+07	1.18343e+07	1.15105e+07	1.63383e+07	1.43374e+07	1.30328e+07	1.42402e+07	1.28686e+07	1.66473e+07	1.18668e+07	1.75847e+07	1.68463e+07	1.5642e+07	1.66471e+07	1.5373e+07	1.65245e+07	1.64395e+07	1.13405e+07	1.56905e+07	1.42812e+07	1.02722e+07	1.34934e+07	1.35779e+07	1.46522e+07	5.13924e+06	4.67041e+06
535	(6R)-2,6-Anhydro-3,5-dideoxy-5-(heptanoylamino)-6-[(1R,2R)-1,2,3-trihydroxypropyl]-L-threo-hex-2-enonicacid	C16H27NO8	361.173	362.181	8.851	5.21668e+08	5.32498e+08	4.73209e+08	5.46285e+08	6.00213e+08	4.78235e+08	5.25187e+08	5.31083e+08	5.74514e+08	5.64363e+08	5.22464e+08	5.05264e+08	5.40438e+08	4.6775e+08	4.85638e+08	5.17908e+08	4.95944e+08	5.04838e+08	5.3977e+08	5.02461e+08	5.21486e+08	1.09457e+08	1.07913e+08	1.11712e+08	1.07912e+08	1.08401e+08	1.05639e+08	1.07113e+08	1.14043e+08	1.08388e+08	1.06605e+08	1.0607e+08	1.10415e+08	1.01755e+08	1.00926e+08	1.07189e+08	1.06357e+08	1.00087e+08	9.86959e+07	1.10377e+08	1.05805e+08	1.06743e+08	4.01418e+08	3.79729e+08
534	PhomoponeA	C10H14O3	182.094	183.101	8.851	1.93932e+08	2.0264e+08	1.98741e+08	2.1093e+08	2.18142e+08	1.83634e+08	2.06923e+08	1.92776e+08	2.1184e+08	2.08669e+08	1.89232e+08	1.78721e+08	2.05445e+08	1.91589e+08	1.96037e+08	2.0251e+08	1.86605e+08	1.83815e+08	1.99987e+08	2.01417e+08	1.98179e+08	4.52026e+07	4.15966e+07	4.37172e+07	4.36625e+07	4.41043e+07	4.08584e+07	4.31071e+07	4.71651e+07	4.16674e+07	4.29182e+07	4.11632e+07	4.70485e+07	4.24413e+07	3.94576e+07	4.15445e+07	4.20894e+07	3.75308e+07	3.99252e+07	4.51937e+07	4.09509e+07	4.25672e+07	1.49811e+08	1.4034e+08
165	Trofinetide	C13H21N3O6	315.143	316.15	2.54	4.17342e+06	4.26181e+06	4.29993e+06	4.27269e+06	4.13039e+06	4.19533e+06	4.12471e+06	4.2447e+06	4.30237e+06	4.2766e+06	4.11079e+06	4.23756e+06	4.18351e+06	4.3239e+06	4.24567e+06	4.05299e+06	4.38793e+06	4.12687e+06	4.27984e+06	4.22108e+06	4.22261e+06	5.14728e+07	5.09235e+07	5.94308e+07	5.47373e+07	5.30185e+07	5.11426e+07	5.90526e+07	4.78765e+07	4.83993e+07	4.89256e+07	5.26453e+07	4.80155e+07	4.77598e+07	4.42647e+07	5.09566e+07	5.14072e+07	4.73258e+07	4.67223e+07	4.83607e+07	4.71331e+07	5.04785e+07	3.01392e+06	3.05011e+06
699	1,3,4,6-Tetra-O-acetyl-2-deoxy-2-(octanoylamino)hexopyranose	C22H35NO10	473.226	474.233	10.2	1.56913e+06	1.51956e+06	1.35883e+06	1.9101e+06	2.19995e+06	1.42598e+06	1.50478e+06	2.07473e+06	1.59829e+06	1.59284e+06	1.38604e+06	1.48223e+06	2.11628e+06	1.84629e+06	1.4663e+06	1.37507e+06	1.55338e+06	1.51524e+06	1.44152e+06	1.50816e+06	1.62224e+06	363939	430973	496997	373671	490388	520626	543763	562612	484858	471982	436639	489026	316256	372818	328572	340204	518424	484854	427202	495490	447465	1.80497e+06	2.52165e+06
808	(R)-Amygdalin	C20H27NO11	457.158	458.165	11.198	1.36753e+07	1.31058e+07	1.31763e+07	1.32697e+07	1.4272e+07	1.31107e+07	1.27426e+07	1.30051e+07	1.46232e+07	1.46898e+07	1.19766e+07	1.2299e+07	1.38483e+07	1.41173e+07	1.43969e+07	1.31675e+07	1.29976e+07	1.21298e+07	1.3777e+07	1.3527e+07	1.33954e+07	1.47499e+06	1.58462e+06	1.79554e+06	1.64815e+06	1.65243e+06	1.52976e+06	1.76982e+06	1.66637e+06	1.53869e+06	1.47759e+06	1.54823e+06	1.50253e+06	1.30158e+06	1.36775e+06	1.53155e+06	1.45631e+06	1.36885e+06	1.31e+06	1.55149e+06	1.39199e+06	1.52341e+06	8.62389e+06	8.28639e+06
882	6-O-[(2,7-Dimethoxy-3-methyl-7-oxo-4-hepten-1-ylidene)amino]-1,2-O-isopropylidenehexofuranose	C19H31NO9	417.199	418.207	12.097	7.58474e+06	7.05634e+06	6.87129e+06	6.98947e+06	7.5542e+06	7.21699e+06	7.12188e+06	7.16878e+06	7.76762e+06	7.59777e+06	6.34558e+06	6.57388e+06	6.95489e+06	6.88893e+06	7.45451e+06	7.4549e+06	6.77569e+06	6.93097e+06	7.37703e+06	7.13519e+06	7.14103e+06	179994	176155	254263	259154	241169	174593	209178	246929	169714	193121	173024	180461	168135	193655	260980	284164	168331	207456	274753	247364	213130	7.52752e+06	7.57802e+06
622	(-)-Caryophylleneoxide	C15H24O	220.183	221.19	9.58	2.20829e+07	2.18321e+07	2.05848e+07	2.13667e+07	2.13619e+07	2.12835e+07	2.19631e+07	2.12929e+07	2.10461e+07	2.19451e+07	1.95887e+07	1.89929e+07	2.1576e+07	2.07523e+07	2.15508e+07	2.01249e+07	2.00781e+07	2.00576e+07	2.11555e+07	2.05873e+07	2.09612e+07	2.02818e+06	2.11244e+06	2.0346e+06	2.29726e+06	2.20325e+06	2.14103e+06	2.08768e+06	2.2284e+06	2.16134e+06	1.89798e+06	1.96148e+06	2.0043e+06	1.91404e+06	1.77336e+06	1.92777e+06	1.87671e+06	1.98863e+06	1.82481e+06	2.32155e+06	1.83468e+06	2.03097e+06	1.27363e+07	1.24145e+07
613	Kaempferol3-alpha-L-arabinopyranoside	C20H18O10	418.09	419.097	9.48	3.17442e+08	3.14714e+08	2.98101e+08	3.11983e+08	3.13622e+08	3.13145e+08	2.91276e+08	2.94744e+08	3.20132e+08	3.27928e+08	2.90372e+08	3.05725e+08	3.25708e+08	3.13613e+08	3.17109e+08	3.14119e+08	3.03363e+08	3.07038e+08	3.29775e+08	3.1724e+08	3.11357e+08	2.88079e+07	2.84146e+07	3.11933e+07	2.97657e+07	3.01989e+07	2.95425e+07	3.04625e+07	3.63509e+07	3.1493e+07	2.43406e+07	2.8207e+07	2.5529e+07	2.88909e+07	2.33922e+07	3.07256e+07	2.91621e+07	2.85067e+07	3.04969e+07	2.65167e+07	2.64066e+07	2.89202e+07	1.99622e+08	1.8933e+08
531	2_3_5-Trihydroxytoluene	C7H8O3	140.047	123.044	8.85	1.62714e+07	1.75664e+07	1.69128e+07	1.83138e+07	1.86806e+07	1.60288e+07	1.73889e+07	1.6341e+07	1.80955e+07	1.72546e+07	1.64478e+07	1.53761e+07	1.75352e+07	1.67369e+07	1.6141e+07	1.75623e+07	1.61677e+07	1.53544e+07	1.62838e+07	1.72351e+07	1.68847e+07	4.07967e+06	4.07329e+06	4.00122e+06	4.09752e+06	4.02143e+06	3.83358e+06	3.7972e+06	4.42592e+06	3.98974e+06	3.58377e+06	3.60663e+06	4.11375e+06	3.78602e+06	3.52831e+06	3.81204e+06	3.69631e+06	3.418e+06	3.42415e+06	4.32654e+06	4.02663e+06	3.88209e+06	1.36203e+07	1.19296e+07
349	Cycloanthranilylproline	C12H12N2O2	216.09	217.097	7.212	7.56204e+07	7.5562e+07	7.45744e+07	7.08027e+07	7.8863e+07	7.38286e+07	7.25951e+07	7.00435e+07	7.21529e+07	7.73596e+07	7.17148e+07	6.87204e+07	7.35069e+07	7.44477e+07	7.80773e+07	7.62241e+07	7.7248e+07	7.74377e+07	7.70827e+07	7.51898e+07	7.45526e+07	1.21595e+08	1.06023e+08	1.16123e+08	1.04848e+08	1.25873e+08	1.11426e+08	1.16203e+08	1.15552e+08	1.06461e+08	1.04978e+08	1.10131e+08	1.24106e+08	9.87938e+07	9.78667e+07	1.02244e+08	1.08677e+08	1.23602e+08	1.07745e+08	1.06493e+08	1.03913e+08	1.10633e+08	6.22487e+07	6.13922e+07
409	Beta-Iononeepoxide	C13H20O2	208.146	209.154	7.771	2.32892e+07	2.24815e+07	2.13463e+07	2.07591e+07	2.35328e+07	2.14253e+07	2.16354e+07	1.9662e+07	2.38207e+07	2.31474e+07	2.02356e+07	2.08139e+07	1.22288e+07	2.35736e+07	2.31284e+07	2.17338e+07	2.14462e+07	2.16593e+07	2.15359e+07	2.26285e+07	2.15042e+07	3.54906e+06	3.7727e+06	3.94903e+06	3.5912e+06	5.34148e+06	3.53274e+06	3.37872e+06	2.57028e+06	3.92636e+06	4.42903e+06	3.62232e+06	3.03451e+06	4.52247e+06	4.41745e+06	3.46404e+06	3.33099e+06	3.51209e+06	3.3173e+06	5.77461e+06	3.33477e+06	3.81856e+06	1.62307e+07	1.70384e+07
834	MycalamideA	C24H41NO10	503.273	504.28	11.487	1.99584e+06	1.83665e+06	1.85378e+06	1.85314e+06	1.90635e+06	1.86419e+06	1.89127e+06	1.78656e+06	2.15286e+06	2.07562e+06	1.96638e+06	1.93979e+06	2.04165e+06	1.82709e+06	2.06274e+06	1.86561e+06	1.92844e+06	1.87565e+06	2.03586e+06	2.02949e+06	1.93945e+06	173350	172831	218089	167406	178303	158170	173417	233880	160653	166242	166320	166235	168446	159178	179532	166326	205421	161645	169938	161479	175343	2.11115e+06	2.16914e+06
533	Raspberryketone	C10H12O2	164.084	165.091	8.85	4.88625e+07	5.14012e+07	4.99071e+07	4.89278e+07	5.52592e+07	4.94548e+07	5.06508e+07	4.56719e+07	5.01365e+07	5.18824e+07	4.71667e+07	4.5739e+07	5.37852e+07	4.86926e+07	5.2187e+07	5.04214e+07	4.89993e+07	4.75941e+07	4.68747e+07	5.18816e+07	4.97748e+07	1.49629e+07	1.32209e+07	1.51032e+07	1.39794e+07	1.38089e+07	1.32798e+07	1.72296e+07	1.47281e+07	1.65347e+07	1.42249e+07	1.25546e+07	1.55202e+07	1.29727e+07	1.32627e+07	1.37822e+07	1.34214e+07	1.08263e+07	1.30953e+07	2.13236e+07	1.32678e+07	1.4355e+07	3.66871e+07	3.48237e+07
547	Quercetin3-rhamnosyl-(1->2)-alpha-L-arabinopyranoside	C26H28O15	580.142	581.15	9.065	7.26595e+07	7.65392e+07	7.10556e+07	5.7324e+07	7.79334e+07	7.1145e+07	5.51404e+07	7.26046e+07	8.01629e+07	7.62383e+07	7.08712e+07	6.85303e+07	7.76391e+07	7.47527e+07	7.8804e+07	5.50668e+07	7.32406e+07	7.24962e+07	7.6205e+07	6.25492e+07	7.10479e+07	3.57844e+06	3.71363e+06	3.37292e+06	3.28731e+06	3.07723e+06	3.07871e+06	3.12814e+06	3.20498e+06	2.77404e+06	2.68993e+06	2.72556e+06	2.74061e+06	2.39851e+06	2.31412e+06	2.51125e+06	3.36194e+06	2.49731e+06	2.47617e+06	3.67743e+06	2.59663e+06	2.96024e+06	3.98969e+07	4.22284e+07
355	SMCC	C16H18N2O6	334.116	367.15	7.233	9.35568e+06	9.40929e+06	8.22493e+06	8.28422e+06	9.79749e+06	9.93483e+06	9.65083e+06	8.8387e+06	9.42025e+06	8.6278e+06	7.76715e+06	7.58931e+06	1.03496e+07	9.93656e+06	6.38304e+06	6.77743e+06	6.73177e+06	6.99291e+06	7.23402e+06	7.01114e+06	8.41585e+06	2.0865e+06	1.93708e+06	2.4241e+06	2.4084e+06	2.47285e+06	2.27455e+06	2.68264e+06	2.71265e+06	2.00069e+06	2.10777e+06	1.80779e+06	1.8676e+06	1.52449e+06	1.59479e+06	1.93087e+06	1.87662e+06	2.05729e+06	1.72485e+06	2.02146e+06	1.92626e+06	2.07196e+06	2.40303e+07	2.40889e+07
281	Anisomycin	C14H19NO4	265.131	266.139	6.419	4.58842e+07	5.512e+07	4.22329e+07	4.22396e+07	4.47866e+07	4.32321e+07	4.21945e+07	4.21746e+07	4.37657e+07	4.64618e+07	5.26801e+07	4.81069e+07	4.46927e+07	4.14577e+07	4.59567e+07	4.39526e+07	4.30302e+07	4.00749e+07	4.25593e+07	4.53937e+07	4.47998e+07	9.14179e+07	9.21169e+07	9.00434e+07	9.01171e+07	8.47347e+07	7.93713e+07	1.00488e+08	9.83e+07	8.60842e+07	8.00363e+07	7.96998e+07	8.39192e+07	8.94215e+07	8.48874e+07	8.60182e+07	8.65459e+07	7.42624e+07	7.47765e+07	8.84481e+07	8.81983e+07	8.64444e+07	4.86216e+07	4.72884e+07
624	Juglanin	C20H18O10	418.089	419.097	9.602	1.60351e+07	1.71781e+07	1.44178e+07	1.60003e+07	1.71639e+07	1.66425e+07	1.59002e+07	1.50899e+07	1.75172e+07	1.73146e+07	1.59094e+07	1.4285e+07	1.73704e+07	1.58666e+07	1.46758e+07	1.44566e+07	1.63024e+07	1.53863e+07	1.75341e+07	1.60784e+07	1.60562e+07	743475	780897	887091	861158	722542	864521	896654	691794	596998	886540	722774	864570	651201	687649	658734	653807	598815	740179	817570	870254	759861	1.06846e+07	8.87139e+06
879	Iso-cladospolideB	C12H20O4	228.136	229.143	12.043	1.20806e+07	1.31398e+07	1.22327e+07	1.27221e+07	1.32088e+07	1.20351e+07	1.18556e+07	1.15043e+07	1.44456e+07	1.27092e+07	1.1399e+07	1.30147e+07	1.30765e+07	1.13639e+07	1.35956e+07	2.19906e+07	1.26948e+07	1.22806e+07	1.53778e+07	1.18778e+07	1.31302e+07	1.60422e+07	1.6656e+07	2.1907e+07	1.68018e+07	1.92828e+07	1.61235e+07	1.73722e+07	1.92024e+07	1.54912e+07	1.80241e+07	1.62868e+07	1.60482e+07	1.82794e+07	1.74131e+07	1.65353e+07	1.62607e+07	1.59689e+07	1.52787e+07	1.6718e+07	1.65807e+07	1.71137e+07	1.03999e+07	1.01913e+07
340	2-coumarate	C9H8O3	164.047	165.054	7.13	2.17226e+07	2.33208e+07	2.17331e+07	2.17879e+07	2.18521e+07	2.33644e+07	2.53024e+07	2.38431e+07	2.40604e+07	2.35772e+07	2.21274e+07	2.38989e+07	2.52387e+07	2.45289e+07	2.27669e+07	2.59076e+07	2.17844e+07	2.25278e+07	2.26703e+07	2.01485e+07	2.31082e+07	4.20026e+06	3.8482e+06	4.13503e+06	3.66809e+06	3.97916e+06	3.50702e+06	4.42207e+06	4.96288e+06	5.60963e+06	3.67672e+06	3.88174e+06	3.76653e+06	4.29894e+06	4.75193e+06	3.6619e+06	3.33671e+06	4.13254e+06	3.45064e+06	3.55225e+06	4.53511e+06	4.06887e+06	1.4392e+07	1.50857e+07
850	1,3,4,6-Tetra-O-acetyl-2-deoxy-2-[(3-oxohexanoyl)amino]-beta-D-glucopyranose	C20H29NO11	459.174	460.181	11.726	5.00499e+07	4.81518e+07	4.19061e+07	4.65073e+07	5.19508e+07	4.63013e+07	5.04489e+07	4.68363e+07	5.0853e+07	5.25856e+07	4.48408e+07	3.82765e+07	4.94369e+07	4.90897e+07	4.51332e+07	4.67735e+07	4.49226e+07	4.44777e+07	4.96204e+07	4.86646e+07	4.73414e+07	688356	780429	866972	830836	802695	810916	838746	849725	778786	724385	784115	708854	715030	636369	758664	829836	673956	654152	808346	791020	766610	3.49333e+07	3.63671e+07
188	(2R,3S,4E)-6-Hydroxy-7-nitro-4-octene-1,2,3-triyltriacetate	C14H21NO9	347.121	348.129	3.784	1.22249e+07	1.22927e+07	1.16424e+07	1.17466e+07	1.20758e+07	1.18296e+07	1.1837e+07	1.13756e+07	1.2448e+07	1.12444e+07	1.06654e+07	1.14677e+07	1.20607e+07	1.12483e+07	1.21146e+07	1.18155e+07	1.15646e+07	1.06393e+07	1.20129e+07	1.18556e+07	1.17081e+07	2.71607e+06	2.55421e+06	2.96703e+06	2.66938e+06	2.60763e+06	2.60987e+06	2.80681e+06	2.86528e+06	2.56278e+06	2.71807e+06	2.62354e+06	2.61449e+06	2.4913e+06	2.34198e+06	2.49509e+06	2.56368e+06	2.51437e+06	2.433e+06	2.56666e+06	2.58136e+06	2.61513e+06	1.16782e+07	1.12963e+07
752	ArthropsadiolC	C10H14O4	198.089	199.096	10.567	2.0193e+08	2.00422e+08	1.96867e+08	1.98513e+08	2.14723e+08	1.98649e+08	1.99977e+08	2.03884e+08	2.26465e+08	2.11253e+08	1.89792e+08	1.95218e+08	2.00587e+08	2.03625e+08	2.15624e+08	2.00828e+08	1.94378e+08	1.90984e+08	2.08168e+08	1.97583e+08	2.02473e+08	2.57605e+07	3.12601e+07	2.79477e+07	3.197e+07	2.46288e+07	2.36498e+07	3.28736e+07	2.62796e+07	2.88389e+07	2.48034e+07	3.14732e+07	3.10299e+07	2.36996e+07	2.29227e+07	3.1731e+07	2.54371e+07	2.71158e+07	2.29093e+07	2.37611e+07	2.56152e+07	2.71854e+07	1.79347e+08	1.77667e+08
444	AnaepheneA	C15H22O	218.167	219.174	8.185	2.31399e+07	2.18566e+07	2.01413e+07	2.10267e+07	2.25075e+07	2.07598e+07	2.21983e+07	2.0314e+07	2.1678e+07	2.23342e+07	2.05793e+07	2.0388e+07	2.12564e+07	2.19582e+07	2.09803e+07	2.16677e+07	2.13297e+07	2.03449e+07	2.20292e+07	2.20663e+07	2.14278e+07	6.78203e+06	6.63987e+06	8.39061e+06	7.71498e+06	7.11899e+06	6.15568e+06	7.36583e+06	1.17558e+07	5.74479e+06	5.38802e+06	5.9725e+06	7.98464e+06	1.03709e+07	6.11817e+06	5.50098e+06	7.22741e+06	5.99721e+06	5.21747e+06	4.67356e+06	6.85071e+06	6.9485e+06	1.56979e+07	1.59177e+07
238	Echinosporin	C10H9NO5	223.048	206.045	5.671	2.13403e+06	2.16117e+06	2.21412e+06	2.07509e+06	2.29518e+06	2.22792e+06	2.2195e+06	2.28651e+06	2.35032e+06	2.2979e+06	2.3011e+06	4.65134e+06	2.35939e+06	2.1757e+06	2.31393e+06	2.305e+06	4.53021e+06	2.31174e+06	2.28474e+06	2.33613e+06	2.49155e+06	5.08701e+06	5.0425e+06	5.5133e+06	4.73412e+06	5.09997e+06	5.0382e+06	5.44802e+06	4.91466e+06	4.72455e+06	4.87268e+06	5.18156e+06	5.19693e+06	4.73942e+06	4.80178e+06	4.7859e+06	5.07145e+06	4.85262e+06	4.93352e+06	4.64416e+06	4.89092e+06	4.97866e+06	841593	830437
864	Tributyl(E)-Aconitate	C18H30O6	342.204	343.211	11.896	7.30011e+06	5.22379e+06	6.83824e+06	5.05228e+06	7.54085e+06	5.07982e+06	5.08171e+06	4.88494e+06	5.56997e+06	5.78078e+06	4.80463e+06	4.81484e+06	5.56553e+06	6.97401e+06	5.42074e+06	6.86305e+06	5.03047e+06	4.33773e+06	5.42602e+06	7.02646e+06	5.7308e+06	1.03887e+07	1.10524e+07	1.18521e+07	1.3474e+07	1.05485e+07	8.79009e+06	1.35134e+07	1.09681e+07	1.26266e+07	1.02549e+07	8.90603e+06	1.04301e+07	1.03122e+07	1.00613e+07	1.00242e+07	1.10744e+07	9.5137e+06	1.01636e+07	1.30046e+07	1.25726e+07	1.09766e+07	2.06459e+06	2.6685e+06
819	Rulepidanol	C15H24O	220.183	221.19	11.361	1.13734e+07	1.12205e+07	1.43575e+07	1.51155e+07	1.10047e+07	1.70666e+07	1.74696e+07	9.16962e+06	1.04322e+07	1.02666e+07	1.37095e+07	9.20208e+06	1.54896e+07	1.00935e+07	1.05612e+07	1.15131e+07	9.66777e+06	1.4259e+07	1.12555e+07	1.08064e+07	1.22017e+07	2.99969e+06	2.02584e+06	2.24202e+06	2.09968e+06	4.74889e+06	2.36963e+06	2.17087e+06	2.0536e+06	1.90191e+06	2.10284e+06	3.17829e+06	2.51277e+06	2.67768e+06	2.61101e+06	2.22877e+06	1.81609e+06	3.06289e+06	2.18483e+06	2.7407e+06	2.68302e+06	2.52055e+06	6.92906e+06	5.28424e+06
542	5-Aminopentyl3-O-(2,4-di-O-acetyl-6-deoxy-alpha-L-talopyranosyl)-beta-D-glucopyranoside	C21H37NO12	495.231	496.238	8.986	1.43519e+08	1.47843e+08	1.41748e+08	1.46486e+08	1.25136e+08	1.44353e+08	1.39594e+08	1.39631e+08	1.54177e+08	1.52234e+08	1.40515e+08	1.40994e+08	1.5169e+08	1.45774e+08	1.50237e+08	1.43412e+08	1.46218e+08	1.31869e+08	1.524e+08	1.46668e+08	1.44225e+08	3.7275e+07	3.55323e+07	5.24172e+07	4.85305e+07	3.60475e+07	4.63642e+07	5.09371e+07	4.01791e+07	3.75273e+07	4.77067e+07	4.61219e+07	4.77552e+07	4.17129e+07	4.10855e+07	4.34156e+07	3.52495e+07	4.11683e+07	4.19781e+07	3.69414e+07	4.5291e+07	4.26618e+07	1.1795e+08	1.11384e+08
102	(1S,3R,4R,5E)-1,3,4-Trihydroxy-5-(hydroxyimino)cyclohexanecarboxylicacid	C7H11NO6	205.059	206.066	1.571	1.135e+07	1.07532e+07	1.02906e+07	9.66407e+06	1.03997e+07	1.0762e+07	1.02237e+07	9.60436e+06	1.06733e+07	1.08133e+07	3.59171e+06	1.08818e+07	1.04102e+07	9.69022e+06	3.56426e+06	1.02605e+07	1.04985e+07	1.0325e+07	1.06401e+07	1.07028e+07	9.75497e+06	1.16047e+07	1.15199e+07	1.19352e+07	1.15899e+07	1.39457e+07	1.16799e+07	1.5445e+07	1.16879e+07	1.4763e+07	1.1527e+07	1.43807e+07	1.49019e+07	1.32512e+07	1.43864e+07	1.17085e+07	1.42761e+07	1.45316e+07	1.43662e+07	1.40194e+07	1.36025e+07	1.32561e+07	6.52377e+06	6.97913e+06
148	(1R)-1,5-Anhydro-1-({(5S)-3-[(3aS,4R,6R,6aS)-6-hydroxy-2,2-dimethyltetrahydrofuro[3,4-d][1,3]dioxol-4-yl]-4,5-dihydro-1,2-oxazol-5-yl}methyl)-D-galactitol	C17H27NO10	405.163	406.171	2.122	3.39198e+07	2.99175e+07	3.71707e+07	3.84069e+07	2.36161e+07	2.98192e+07	3.67328e+07	3.91896e+07	2.90861e+07	2.88941e+07	2.60376e+07	2.42726e+07	2.58429e+07	4.50634e+07	3.27031e+07	2.89481e+07	3.45329e+07	2.87654e+07	3.00688e+07	4.07034e+07	3.21846e+07	455777	998105	504017	517204	928577	412065	429475	535590	231330	712590	235214	520114	719849	219399	421654	429357	233059	230887	451088	318536	475194	3.49211e+07	2.54083e+07
364	p-Cresol,2-cyclohexyl-	C13H18O	190.136	191.143	7.367	3.65187e+06	3.69564e+06	3.43847e+06	5.45518e+06	4.03321e+06	5.34272e+06	3.61132e+06	3.33821e+06	3.70451e+06	3.68765e+06	3.40261e+06	3.28958e+06	3.47897e+06	3.2192e+06	2.0599e+06	3.73222e+06	3.17277e+06	2.42957e+06	3.74579e+06	4.84828e+06	3.66688e+06	702434	1.92906e+06	957792	1.92048e+06	1.954e+06	1.74046e+06	1.88041e+06	963458	1.90357e+06	1.82428e+06	1.68724e+06	797270	866307	927172	1.74524e+06	935183	1.89516e+06	1.37382e+06	1.04187e+06	926792	1.3986e+06	3.84117e+06	3.16767e+06
720	4-Coumarylalcohol(4-Hydroxycoumarin)	C9H6O3	162.031	163.039	10.318	4.61449e+07	4.43622e+07	5.18914e+07	5.22793e+07	4.69902e+07	4.70076e+07	4.48777e+07	4.43299e+07	5.26581e+07	4.43076e+07	3.98748e+07	4.14583e+07	5.2381e+07	5.43338e+07	4.62197e+07	4.23221e+07	3.58827e+07	4.1422e+07	4.65337e+07	4.53246e+07	4.60301e+07	1.21017e+07	8.61119e+06	1.30783e+07	1.05979e+07	9.08498e+06	1.44547e+07	1.13088e+07	1.34855e+07	1.13541e+07	1.09787e+07	9.69481e+06	1.09153e+07	9.71676e+06	1.4483e+07	1.66869e+07	1.23329e+07	1.5007e+07	9.61032e+06	7.08947e+06	7.13792e+06	1.13865e+07	3.22537e+07	2.86444e+07
774	PhotopyroneF	C20H34O3	322.251	323.258	10.892	6.03647e+06	5.49112e+06	7.06048e+06	5.01949e+06	6.84347e+06	5.06674e+06	5.3256e+06	6.52336e+06	6.37924e+06	6.89662e+06	6.03908e+06	5.30997e+06	5.78018e+06	6.4246e+06	5.77263e+06	5.63895e+06	6.31595e+06	4.84859e+06	5.62371e+06	6.19421e+06	5.92952e+06	666395	1.70203e+06	829854	640190	1.32367e+06	716819	1.27135e+06	1.34465e+06	1.0853e+06	1.25826e+06	1.18707e+06	1.23118e+06	553866	544635	1.20431e+06	1.23186e+06	1.00826e+06	555377	750621	661390	988355	2.47214e+06	2.70519e+06
675	(2S)-5,7,3',4'-Tetrahydroxyflavanone7-(6-galloylglucoside)	C28H26O15	602.127	603.134	9.949	5.18767e+07	5.15294e+07	4.8772e+07	4.73918e+07	4.96396e+07	4.79748e+07	5.01603e+07	4.55405e+07	5.18729e+07	5.00915e+07	4.34081e+07	4.25168e+07	4.88926e+07	4.99086e+07	4.75878e+07	4.73189e+07	4.8152e+07	4.51531e+07	4.836e+07	4.96543e+07	4.82901e+07	1.0252e+07	1.17053e+07	1.19504e+07	1.16643e+07	1.14414e+07	1.01851e+07	1.14834e+07	1.17146e+07	1.44245e+07	1.03851e+07	1.08955e+07	1.07337e+07	1.36667e+07	9.34682e+06	1.20237e+07	1.15068e+07	9.49997e+06	9.72749e+06	1.14463e+07	1.34086e+07	1.13731e+07	2.7448e+07	2.92778e+07
317	3097-C2	C13H17NO4	251.116	284.149	6.893	1.25452e+07	1.17723e+07	1.08884e+07	1.09248e+07	1.29655e+07	1.16404e+07	8.4783e+06	1.07784e+07	1.32099e+07	1.29897e+07	9.72251e+06	9.60493e+06	1.23998e+07	1.08346e+07	1.26649e+07	1.0768e+07	1.03123e+07	8.60957e+06	7.82435e+06	1.07184e+07	1.09826e+07	981861	689491	955586	822157	812787	868448	930462	894288	746276	799582	845919	752915	731143	811427	786560	818886	877008	635761	697478	766959	811250	1.32677e+06	1.55151e+06
709	(1S,4aS,7aS)-4-[(beta-D-Glucopyranosyloxy)methyl]-7-(hydroxymethyl)-7a-methyl-1,4a,5,7a-tetrahydrocyclopenta[c]pyran-1-yl3-methylbutanoate	C22H34O10	458.215	459.222	10.243	7.05266e+07	6.81134e+07	6.58733e+07	6.76744e+07	7.18851e+07	6.70127e+07	6.70433e+07	6.64813e+07	7.50891e+07	7.41836e+07	6.73505e+07	6.69556e+07	7.17215e+07	6.77469e+07	7.10641e+07	6.77958e+07	6.77282e+07	6.43422e+07	6.7925e+07	7.00829e+07	6.88298e+07	5.03961e+06	3.82857e+06	4.91778e+06	4.25519e+06	4.26056e+06	4.18823e+06	4.21761e+06	5.74454e+06	3.91305e+06	4.38398e+06	4.1322e+06	4.75516e+06	3.74539e+06	4.36976e+06	3.31954e+06	3.65803e+06	3.57133e+06	4.16048e+06	5.00513e+06	4.02096e+06	4.27435e+06	8.24163e+07	8.3775e+07
672	4-Coumarylalcohol(4-Hydroxycoumarin)	C9H6O3	162.031	163.039	9.948	1.68529e+08	1.63143e+08	1.56164e+08	1.48524e+08	1.54088e+08	1.56069e+08	1.62426e+08	1.50028e+08	1.58495e+08	1.56983e+08	1.37835e+08	1.35157e+08	1.57786e+08	1.64716e+08	1.52542e+08	1.49468e+08	1.60199e+08	1.49603e+08	1.54668e+08	1.64136e+08	1.55028e+08	4.3795e+07	4.41939e+07	5.06223e+07	3.9494e+07	4.17354e+07	3.68451e+07	3.79242e+07	4.09354e+07	4.88808e+07	3.0755e+07	4.06621e+07	3.56814e+07	4.05932e+07	3.28655e+07	3.92253e+07	3.89185e+07	3.71678e+07	3.59753e+07	3.81463e+07	4.74258e+07	4.00921e+07	9.17686e+07	9.84604e+07
692	oroxindin	C22H20O11	460.1	461.108	10.11	914731	865794	785447	802692	880008	789399	817148	782331	758710	837359	736820	758943	853778	833093	828889	818362	847230	765644	833484	886159	819801	186847	190080	217769	205459	195444	183771	209736	208614	164641	175406	193497	168959	168179	162960	178500	188922	167928	173276	172675	181000	184683	629758	656667
684	4,6,10,12-Tridecatetraene-2,8-diol	C13H20O2	208.146	209.153	10.021	7.74989e+06	8.89673e+06	7.57712e+06	9.26688e+06	7.92417e+06	7.01609e+06	8.14669e+06	9.0715e+06	7.47879e+06	9.76522e+06	7.68097e+06	7.59531e+06	8.8347e+06	9.81061e+06	8.53601e+06	6.51533e+06	8.14263e+06	7.52538e+06	9.57521e+06	8.11518e+06	8.26122e+06	1.69155e+06	1.64612e+06	1.95155e+06	2.27921e+06	1.09044e+06	1.77669e+06	1.62636e+06	1.68656e+06	2.01058e+06	1.05217e+06	2.11556e+06	1.05951e+06	1.52952e+06	1.79929e+06	2.26658e+06	1.89955e+06	978406	1.76097e+06	2.41549e+06	1.70113e+06	1.71686e+06	1.00708e+07	1.08176e+07
493	4-Methyl-2-oxo-2H-chromen-7-yl(6R)-5-acetamido-3,5-dideoxy-6-[(1R,2R)-1,2,3-trihydroxypropyl]-L-threo-hex-2-ulopyranosidonicacid	C21H25NO11	467.142	468.15	8.627	6.03734e+06	6.07532e+06	6.23473e+06	5.44432e+06	6.04272e+06	5.30956e+06	6.04497e+06	6.18446e+06	5.98756e+06	5.78799e+06	5.59434e+06	5.97673e+06	5.34485e+06	5.45164e+06	6.07214e+06	5.59103e+06	5.1369e+06	5.61015e+06	5.75672e+06	5.83313e+06	5.77583e+06	146333	139242	149506	141783	140033	130653	142257	149630	125235	140250	138068	128658	131769	130300	127268	141935	121907	132308	132973	141218	136566	6.32351e+06	5.37373e+06
683	Methyl2-O-(4-oxopentanoyl)-3,4-di-O--4-pentenoyl-alpha-D-glucopyranoside	C22H32O10	456.199	457.207	10.018	2.69293e+07	2.78547e+07	2.63848e+07	2.58721e+07	2.69606e+07	2.58179e+07	2.666e+07	2.69809e+07	2.71006e+07	2.83087e+07	1.86286e+07	2.67767e+07	2.81564e+07	2.5746e+07	2.65235e+07	2.40978e+07	2.61472e+07	2.49089e+07	2.78913e+07	2.5901e+07	2.61823e+07	2.05024e+06	1.9863e+06	2.46793e+06	2.13869e+06	2.44136e+06	2.31905e+06	2.17932e+06	2.16419e+06	2.27206e+06	2.23733e+06	2.08098e+06	2.01718e+06	2.00516e+06	1.84842e+06	2.11793e+06	2.01162e+06	1.84936e+06	1.81422e+06	2.17043e+06	1.96989e+06	2.10708e+06	3.65089e+07	3.71371e+07
710	beta-Ionone	C13H20O	192.151	193.159	10.249	7.3929e+06	7.0926e+06	7.20172e+06	7.03726e+06	7.867e+06	6.65315e+06	7.15045e+06	8.26736e+06	8.49762e+06	7.81794e+06	6.61012e+06	7.90662e+06	7.3146e+06	7.35211e+06	7.76457e+06	8.60556e+06	8.607e+06	6.38412e+06	7.40558e+06	7.50309e+06	7.52157e+06	1.23492e+06	1.99492e+06	1.59808e+06	1.30348e+06	1.18499e+06	1.37058e+06	1.61852e+06	1.92767e+06	1.31946e+06	2.09798e+06	1.33973e+06	1.38801e+06	1.41195e+06	1.46006e+06	1.34842e+06	1.44387e+06	1.15354e+06	1.35221e+06	1.38956e+06	1.34811e+06	1.4643e+06	9.32811e+06	8.72317e+06
676	JBIR-07	C13H23NO3	241.167	242.175	9.951	4.38481e+06	3.95451e+06	3.65832e+06	3.90378e+06	4.01467e+06	3.78474e+06	4.24384e+06	3.94778e+06	4.21639e+06	4.32775e+06	3.94001e+06	4.01835e+06	4.28487e+06	4.06734e+06	3.76131e+06	3.88277e+06	3.89209e+06	4.06062e+06	4.19805e+06	4.05929e+06	4.03006e+06	1.34679e+07	1.3117e+07	1.45027e+07	1.33896e+07	1.3318e+07	1.29675e+07	1.3472e+07	1.41498e+07	1.52121e+07	1.24525e+07	1.33412e+07	1.26229e+07	1.46743e+07	1.23796e+07	1.34058e+07	1.33883e+07	1.2538e+07	1.24639e+07	1.28913e+07	1.49134e+07	1.34334e+07	2.39571e+06	2.47857e+06
810	1-hydroxy-3-sterpurene	C15H24O	220.183	221.19	11.233	9.09927e+06	7.41659e+06	7.55777e+06	7.77682e+06	8.09502e+06	8.50604e+06	8.54591e+06	7.03814e+06	7.5979e+06	8.05364e+06	7.07069e+06	6.6136e+06	7.36915e+06	7.60646e+06	8.00624e+06	8.52014e+06	7.53358e+06	7.13977e+06	9.07206e+06	7.2435e+06	7.79312e+06	1.54086e+06	1.4845e+06	1.7087e+06	1.7169e+06	1.65681e+06	1.57551e+06	1.53398e+06	1.6299e+06	1.54998e+06	1.54042e+06	1.60688e+06	1.50297e+06	1.31714e+06	1.34215e+06	1.36431e+06	1.52026e+06	1.46392e+06	1.56609e+06	1.72881e+06	1.48617e+06	1.54181e+06	1.14125e+07	9.45482e+06
372	Monocrotaline	C16H23NO6	325.152	326.16	7.453	2.62423e+06	2.56389e+06	2.54745e+06	2.89663e+06	2.71522e+06	2.4884e+06	2.80455e+06	2.6839e+06	3.21975e+06	2.67448e+06	2.54778e+06	2.73916e+06	3.27146e+06	2.63438e+06	2.63799e+06	3.18706e+06	3.08733e+06	2.82311e+06	3.22389e+06	2.57026e+06	2.79705e+06	4.06647e+06	4.21329e+06	4.66718e+06	3.39022e+06	3.11702e+06	4.90837e+06	4.7755e+06	5.5185e+06	4.60991e+06	4.73315e+06	4.54307e+06	4.0533e+06	2.64814e+06	3.58979e+06	4.31573e+06	4.53687e+06	4.58611e+06	4.11033e+06	4.89032e+06	4.43954e+06	4.28564e+06	3.52459e+07	3.40398e+07
220	Valyl-4-(7-oxo-4-oxa-1-azabicyclo[3.2.0]hept-3-yl)threonine	C14H23N3O6	329.158	330.166	5.245	261665	247835	249830	254758	256635	262682	243253	259275	249199	268362	253039	248235	251708	252543	254836	258222	254759	241883	254893	246740	253518	1.35992e+07	1.43963e+07	1.43115e+07	1.49685e+07	1.57649e+07	2.05431e+07	1.51884e+07	1.57533e+07	1.49899e+07	1.53175e+07	1.34584e+07	1.34905e+07	1.51247e+07	1.42123e+07	1.42984e+07	1.40655e+07	1.49101e+07	1.47664e+07	1.48002e+07	1.53504e+07	1.49655e+07	186339	185343
708	SargassopenillineC	C21H26O11	454.147	455.155	10.228	2.9616e+07	2.92892e+07	2.8532e+07	2.90282e+07	3.06313e+07	2.83171e+07	2.82218e+07	2.9516e+07	3.20298e+07	3.12825e+07	5.4998e+07	2.84383e+07	2.9987e+07	2.9106e+07	2.92172e+07	2.93143e+07	2.90426e+07	2.68324e+07	2.83899e+07	3.02194e+07	3.06005e+07	371133	420254	431499	369651	460930	424586	389163	357519	356829	373654	395840	367063	442298	353737	382207	415487	333154	350352	421079	418618	391753	1.85631e+07	1.94561e+07
682	CarnemycinC	C22H30O9	438.189	439.196	10.017	6.71047e+06	7.31127e+06	6.76374e+06	7.34777e+06	7.27551e+06	6.32352e+06	6.82941e+06	6.73885e+06	6.74325e+06	7.20028e+06	6.4608e+06	5.92529e+06	7.59797e+06	7.40602e+06	6.61324e+06	5.85677e+06	6.55529e+06	5.91372e+06	6.82451e+06	6.66667e+06	6.75322e+06	523170	514331	597581	538466	610624	488565	465425	523269	517689	516681	506636	553293	479410	493869	527167	490267	445758	428900	592947	460190	513712	8.72992e+06	8.58597e+06
805	Methyl2-O-(4-oxopentanoyl)-3,4-di-O--4-pentenoyl-alpha-D-glucopyranoside	C22H32O10	456.199	457.206	11.184	3.57051e+06	3.99158e+06	3.17774e+06	3.93128e+06	4.03319e+06	3.25602e+06	3.22377e+06	4.02868e+06	4.11515e+06	4.30388e+06	3.0953e+06	3.34905e+06	3.91013e+06	3.47297e+06	4.21042e+06	4.0605e+06	3.26901e+06	3.75627e+06	4.17863e+06	3.40403e+06	3.71691e+06	499298	479642	603804	546522	550739	544932	543263	569630	529381	462540	501067	496591	453743	452036	511603	443234	470480	421646	554988	505280	507021	4.54029e+06	4.53538e+06
544	4,9-diCOA	C26H24O14	560.116	561.124	9.037	4.44654e+07	5.13156e+07	4.89875e+07	4.79809e+07	5.4825e+07	5.08243e+07	4.50596e+07	4.94444e+07	5.28944e+07	5.19928e+07	4.7828e+07	4.65918e+07	4.38522e+07	5.02975e+07	5.46629e+07	4.59198e+07	5.03501e+07	4.07514e+07	5.31662e+07	4.59644e+07	4.88587e+07	7.88055e+06	8.23479e+06	8.12519e+06	8.14717e+06	6.66725e+06	6.89273e+06	7.06892e+06	8.01042e+06	6.9838e+06	7.01933e+06	7.04936e+06	6.84501e+06	6.28477e+06	6.31325e+06	6.82786e+06	7.45366e+06	6.35069e+06	6.08654e+06	7.95378e+06	6.65648e+06	7.14258e+06	2.76758e+07	2.7998e+07
644	beta-D-Tyvp-(1->3)-beta-D-GalpNAc-OMe	C15H27NO9	365.168	366.176	9.715	1.07144e+08	9.91349e+07	1.03151e+08	1.00282e+08	1.13677e+08	1.02535e+08	1.01967e+08	1.00534e+08	1.14779e+08	1.14074e+08	1.0391e+08	9.96595e+07	1.08957e+08	1.00316e+08	1.13438e+08	1.08264e+08	1.00725e+08	1.02e+08	1.05994e+08	1.04165e+08	1.05235e+08	4.28937e+06	3.2161e+06	3.71272e+06	4.0849e+06	3.56097e+06	4.00711e+06	4.23893e+06	3.63815e+06	3.30585e+06	3.77834e+06	3.28059e+06	3.88039e+06	3.26269e+06	3.63487e+06	3.42425e+06	3.29168e+06	3.0008e+06	2.95197e+06	4.04955e+06	3.92785e+06	3.62685e+06	1.54622e+08	1.59488e+08
524	N-(1,3-Dihydroxy-2-propanyl)-2-(beta-D-glucopyranosyloxy)benzamide	C16H23NO9	373.137	374.144	8.741	5.7203e+07	5.58679e+07	5.37198e+07	5.20444e+07	5.95355e+07	5.52681e+07	5.55284e+07	5.36759e+07	5.79014e+07	5.34924e+07	5.27716e+07	5.21428e+07	6.05778e+07	5.61714e+07	5.91658e+07	5.60626e+07	5.35138e+07	5.44959e+07	5.64666e+07	5.53214e+07	5.55463e+07	4.56595e+06	4.53706e+06	5.29565e+06	5.15644e+06	4.92125e+06	4.77242e+06	5.14555e+06	4.82983e+06	4.62491e+06	4.74168e+06	4.59004e+06	4.53663e+06	4.42903e+06	4.33376e+06	4.66361e+06	4.51326e+06	4.36254e+06	4.18561e+06	4.3952e+06	4.59306e+06	4.65967e+06	9.43678e+07	9.85783e+07
296	6,7-Dihydroxycoumarin-6-glucoside	C15H16O9	340.079	341.087	6.63	8733178	8526469	8297020	8865855	8749679	8476903	8322513	8062561	8922607	8296001	7795841	8145538	8893203	8435478	8887308	8450308	8242062	7823624	8644624	8707376	8.46391e+06	1649763	1622275	1803362	1814151	1653856	1582341	1828547	1702058	1570938	1600097	1666319	1523509	1561470	1563306	1512876	1645035	1524066	1498450	1640517	1577585	1.62703e+06	8095183	7814513
741	Heptanophenone	C13H18O	190.136	191.143	10.477	3.20633e+06	3.85038e+06	2.99398e+06	3.00051e+06	3.08914e+06	3.11485e+06	3.47697e+06	2.83892e+06	3.07919e+06	4.37754e+06	3.15867e+06	4.25222e+06	3.15932e+06	4.75187e+06	4.4563e+06	2.77619e+06	3.11035e+06	3.09958e+06	4.27856e+06	3.26649e+06	3.46687e+06	2.48663e+06	1.81467e+06	1.72865e+06	4.23598e+06	1.18729e+06	1.65947e+06	1.99607e+06	1.71909e+06	1.18243e+06	868175	1.69105e+06	1.17702e+06	2.04858e+06	1.4565e+06	1.24052e+06	1.33675e+06	1.24171e+06	3.4882e+06	3.51228e+06	1.75857e+06	1.89148e+06	9.85035e+06	6.84451e+06
592	5,7-Dioxido-2-(3,4,5-trihydroxyphenyl)-3-chromeniumyl6-O-(carboxylatoacetyl)-beta-D-glucopyranoside	C24H20O15	548.08	549.087	9.346	2.64644e+07	2.37778e+07	2.23309e+07	2.38072e+07	2.45427e+07	2.34231e+07	2.38438e+07	2.3292e+07	2.49645e+07	2.33126e+07	2.17637e+07	2.30252e+07	2.37102e+07	2.48923e+07	2.50418e+07	2.38199e+07	2.52101e+07	2.46595e+07	2.54866e+07	2.47745e+07	2.41072e+07	1.01645e+06	1.11491e+06	1.27154e+06	1.27755e+06	1.26874e+06	1.15298e+06	1.3859e+06	1.42628e+06	1.13742e+06	992649	1.09247e+06	966082	973902	797726	909001	935244	922617	816090	968140	1.03722e+06	1.07314e+06	1.62697e+07	1.63249e+07
426	Ethyl2-methyl-1-phenyl-5-[(3,4,5-trimethoxybenzoyl)oxy]-1H-indole-3-carboxylate	C28H27NO7	489.178	490.185	8.004	1.68668e+07	2.00952e+07	1.81288e+07	1.56398e+07	1.67961e+07	1.97978e+07	1.6586e+07	1.87541e+07	1.5235e+07	2.09919e+07	1.52036e+07	1.5314e+07	1.68778e+07	1.64582e+07	1.9901e+07	1.96089e+07	1.72305e+07	1.65586e+07	1.70225e+07	1.72467e+07	1.75157e+07	109591	105389	117464	110532	108793	102596	107668	102984	105680	107061	102501	103012	107291	94817	105252	105468	99149.5	103311	100734	101579	105044	2.24153e+06	2.05758e+06
453	Sinapylaldehyde	C11H12O4	208.073	209.08	8.228	1.5484e+07	1.68303e+07	1.53064e+07	1.55447e+07	1.74695e+07	1.58386e+07	1.61873e+07	1.3563e+07	1.41681e+07	1.57439e+07	1.47458e+07	1.3836e+07	1.59282e+07	1.6419e+07	1.53228e+07	1.65478e+07	1.46521e+07	1.59971e+07	1.68925e+07	1.49098e+07	1.55693e+07	7.76903e+06	8.17063e+06	8.72491e+06	7.83402e+06	8.1076e+06	7.13447e+06	6.44167e+06	8.03758e+06	7.48606e+06	7.67453e+06	7.31709e+06	7.25746e+06	6.71315e+06	7.33299e+06	7.38548e+06	6.03434e+06	7.49315e+06	7.02919e+06	7.53695e+06	7.18926e+06	7.43348e+06	1.45049e+07	1.42581e+07
508	3,5-Diethyl2-methyl4-(2-ethoxy-2-oxoethyl)tetrahydro-2H-[1,2]oxazolo[2,3-b][1,2]oxazole-2,3,5-tricarboxylate	C17H25NO10	403.147	404.155	8.703	7.77475e+06	7.2023e+06	7.18275e+06	7.02807e+06	8.23518e+06	7.38808e+06	7.63662e+06	7.64131e+06	8.38049e+06	8.32694e+06	7.49513e+06	7.65607e+06	8.22861e+06	7.74481e+06	8.08284e+06	7.53388e+06	7.6743e+06	7.4413e+06	7.86446e+06	7.77419e+06	7.7146e+06	1.86739e+06	1.74483e+06	2.11864e+06	1.86909e+06	2.00307e+06	2.02004e+06	1.88978e+06	2.07159e+06	1.91057e+06	1.858e+06	1.82733e+06	1.91642e+06	1.69616e+06	1.77013e+06	1.78595e+06	2.03316e+06	1.92551e+06	1.86761e+06	1.95152e+06	1.75168e+06	1.89392e+06	9.22382e+06	8.93985e+06
324	5-Hydroxyferulate	C10H10O5	210.053	193.05	7.009	4.41172e+06	4.26566e+06	4.84462e+06	4.83226e+06	3.60356e+06	4.52573e+06	4.28919e+06	5.06382e+06	3.63203e+06	4.1419e+06	5.19548e+06	5.18422e+06	4.31583e+06	2.96266e+06	3.8085e+06	4.76296e+06	5.16971e+06	4.62608e+06	4.41257e+06	4.35659e+06	4.42025e+06	3.55319e+06	3.85105e+06	4.40106e+06	4.02433e+06	3.84607e+06	3.55453e+06	3.801e+06	3.72136e+06	3.62823e+06	3.45027e+06	3.45818e+06	3.69825e+06	3.79447e+06	3.24283e+06	3.53256e+06	3.34285e+06	3.57996e+06	3.29501e+06	3.5699e+06	3.2397e+06	3.62924e+06	1.31872e+07	9.43992e+06
582	Isokaempferide	C16H12O6	300.063	301.07	9.25	1.83615e+06	1.74946e+06	1.62345e+06	1.52772e+06	1.61925e+06	1.59508e+06	1.45604e+06	1.43958e+06	1.51645e+06	1.62823e+06	1.39076e+06	1.39565e+06	1.65877e+06	1.71017e+06	1.71098e+06	1.66036e+06	1.7657e+06	1.58635e+06	1.8114e+06	1.74213e+06	1.62118e+06	677651	546389	745008	771419	633092	684772	639803	730556	580607	614150	648949	610589	698205	568647	618040	536950	537699	582507	605991	594218	631262	3.318e+06	3.19681e+06
921	9-epi-sacrolideA	C18H28O4	308.198	309.206	12.821	3.19718e+07	3.15037e+07	3.29625e+07	3.19442e+07	3.33344e+07	3.28221e+07	3.02317e+07	2.96374e+07	3.68175e+07	3.35573e+07	2.90966e+07	2.99955e+07	3.34899e+07	3.09651e+07	3.5466e+07	3.09744e+07	3.1583e+07	3.03577e+07	3.48893e+07	3.27683e+07	3.22184e+07	5.13624e+07	4.83372e+07	5.95324e+07	4.97981e+07	5.13823e+07	5.11619e+07	5.59871e+07	5.25765e+07	4.76386e+07	5.02858e+07	5.31191e+07	5.00196e+07	4.62259e+07	4.48229e+07	4.95518e+07	5.19826e+07	4.71988e+07	4.64027e+07	5.19188e+07	4.77428e+07	5.03524e+07	2.25161e+07	2.07317e+07
688	4,9-diCDOA	C26H24O13	544.121	545.129	10.038	1.64075e+07	1.95126e+07	1.71068e+07	1.93099e+07	1.53525e+07	1.88259e+07	1.84337e+07	1.86283e+07	1.50803e+07	1.63164e+07	1.41708e+07	1.32109e+07	1.85954e+07	1.72083e+07	1.75745e+07	1.74775e+07	1.83461e+07	1.23981e+07	1.55043e+07	1.69423e+07	1.68201e+07	2.98444e+06	1.86121e+06	1.87856e+06	2.88373e+06	1.95275e+06	1.78187e+06	1.86197e+06	2.96569e+06	3.21304e+06	1.86028e+06	2.08279e+06	1.76405e+06	1.66e+06	1.64044e+06	1.52927e+06	3.20673e+06	3.1986e+06	1.83582e+06	1.0053e+06	1.52145e+06	2.1344e+06	1.0952e+07	1.21585e+07
137	PestalotiopsoidA	C11H15NO5	241.095	242.102	1.928	5.23481e+07	5.25971e+07	4.67453e+07	4.73766e+07	5.28951e+07	5.10596e+07	5.00539e+07	4.88623e+07	5.32499e+07	5.31219e+07	5.13497e+07	5.16585e+07	5.43969e+07	4.99991e+07	5.33721e+07	5.12717e+07	5.18278e+07	5.27735e+07	5.36003e+07	5.18109e+07	5.15185e+07	2.57467e+06	3.37082e+06	3.81877e+06	4.42238e+06	4.38717e+06	2.92574e+06	3.83266e+06	3.26037e+06	4.3633e+06	3.08074e+06	3.38931e+06	4.0427e+06	3.16595e+06	2.93468e+06	3.20735e+06	3.21777e+06	4.33784e+06	2.86637e+06	3.36035e+06	3.20091e+06	3.48799e+06	1.81563e+07	1.88816e+07
824	LorneicacidB	C17H24O3	276.172	309.206	11.391	8.32166e+06	8.72614e+06	8.4494e+06	8.29881e+06	9.5003e+06	8.28231e+06	8.71116e+06	8.26412e+06	8.10387e+06	7.9697e+06	8.11679e+06	8.15705e+06	8.9586e+06	7.64809e+06	8.66474e+06	8.67802e+06	7.68959e+06	7.69393e+06	8.43967e+06	8.2673e+06	8.34706e+06	6.58746e+06	7.40974e+06	8.08755e+06	7.46857e+06	7.37245e+06	7.21356e+06	7.44658e+06	1.07797e+07	9.03206e+06	8.85524e+06	7.27488e+06	6.61602e+06	8.15498e+06	6.50858e+06	6.60558e+06	6.61226e+06	6.61643e+06	6.68618e+06	6.91866e+06	9.34125e+06	7.57938e+06	4.47724e+06	4.66829e+06
899	DiapolicacidB	C9H16O3	172.11	173.117	12.357	8.14239e+06	1.22182e+07	1.15739e+07	9.8397e+06	1.21895e+07	7.95427e+06	1.07098e+07	1.14759e+07	1.45578e+07	1.05719e+07	1.10863e+07	8.20489e+06	1.22327e+07	1.2342e+07	9.65897e+06	1.18548e+07	6.44709e+06	1.07933e+07	1.07654e+07	1.24734e+07	1.07546e+07	2.46896e+07	2.86207e+07	3.16205e+07	1.78239e+07	1.66725e+07	2.64226e+07	2.85104e+07	3.10244e+07	2.90345e+07	1.01021e+07	2.10477e+07	2.33151e+07	2.96917e+07	1.64685e+07	2.23858e+07	2.98742e+07	2.68389e+07	1.59695e+07	2.96201e+07	2.71098e+07	2.43421e+07	9.04691e+06	9.47378e+06
711	10-Methyldodec-2-en-4-olide	C13H22O2	210.162	211.169	10.251	1.38156e+07	1.35448e+07	1.5578e+07	1.30688e+07	1.45418e+07	1.27418e+07	1.35885e+07	1.33773e+07	1.40475e+07	1.44165e+07	1.22994e+07	1.23787e+07	1.38926e+07	1.35713e+07	1.5167e+07	1.39837e+07	1.323e+07	1.17708e+07	1.3772e+07	1.37725e+07	1.36279e+07	1.52532e+06	1.4101e+06	1.57843e+06	1.01426e+06	1.40224e+06	1.36949e+06	1.02115e+06	1.75927e+06	1.37704e+06	1.40849e+06	1.71108e+06	1.49057e+06	1.21523e+06	1.34479e+06	1.39638e+06	1.22585e+06	1.27343e+06	1.28135e+06	1.56832e+06	1.20216e+06	1.37875e+06	1.55542e+07	1.50206e+07
299	Epinephrine	C9H13NO3	183.09	184.097	6.671	6.04437e+06	5.16635e+06	3.46489e+06	5.03198e+06	5.0779e+06	3.78981e+06	4.63395e+06	5.43738e+06	5.30438e+06	4.40236e+06	5.10842e+06	3.87174e+06	4.34271e+06	5.40573e+06	5.47428e+06	4.84396e+06	5.45309e+06	4.64451e+06	4.95911e+06	5.37686e+06	4.89169e+06	7.09092e+06	8.14354e+06	7.24639e+06	7.47481e+06	7.5291e+06	6.92764e+06	7.997e+06	7.55783e+06	7.22948e+06	8.44184e+06	4.39271e+06	7.79655e+06	6.92062e+06	7.76893e+06	7.78795e+06	6.91267e+06	6.90839e+06	7.0364e+06	3.89449e+06	8.15263e+06	7.1605e+06	1.29682e+07	1.36475e+07
754	CurvularideA	C18H35NO5	345.251	346.259	10.57	1.42528e+06	1.31457e+06	1.18423e+06	1.40614e+06	1.43413e+06	1.27992e+06	1.17468e+06	1.51294e+06	1.2277e+06	1.57096e+06	1.55208e+06	1.23002e+06	1.40148e+06	1.35996e+06	1.69692e+06	1.27826e+06	1.3245e+06	1.58386e+06	1.40487e+06	1.32547e+06	1.3844e+06	2.32237e+07	2.64523e+07	2.63055e+07	2.90807e+07	2.01865e+07	2.1081e+07	2.99403e+07	2.24027e+07	2.33282e+07	1.87452e+07	2.8732e+07	2.53151e+07	1.97719e+07	1.94925e+07	2.69829e+07	2.1563e+07	2.29176e+07	1.68967e+07	2.05548e+07	1.85784e+07	2.30775e+07	1.12919e+06	1.17266e+06
667	10-Deacetyl-2-debenzoylbaccatinIII	C22H32O9	440.204	441.212	9.871	5.94169e+06	5.78598e+06	5.50981e+06	5.61275e+06	6.22311e+06	5.73817e+06	5.39352e+06	5.77964e+06	5.93198e+06	5.99397e+06	5.70043e+06	5.16871e+06	5.83084e+06	6.02948e+06	5.7468e+06	5.85307e+06	5.76494e+06	5.20336e+06	6.02476e+06	5.81947e+06	5.75262e+06	272327	301106	318756	285798	250381	254547	256821	255461	224808	262276	280273	226911	249210	218743	248647	285275	279294	244191	259735	252687	261362	8.68353e+06	8.83976e+06
863	Tributyl2,2',2''-nitrilotriacetate	C18H33NO6	359.23	360.238	11.89	4.7672e+06	4.3309e+06	4.35989e+06	4.2371e+06	4.60441e+06	4.83726e+06	4.60484e+06	4.95906e+06	5.14634e+06	4.51488e+06	4.05299e+06	4.24266e+06	5.39434e+06	3.66858e+06	4.16849e+06	4.88274e+06	5.62064e+06	5.40108e+06	7.05189e+06	4.38644e+06	4.76159e+06	6.29796e+06	7.60326e+06	7.33264e+06	8.46416e+06	5.94786e+06	8.24012e+06	6.25915e+06	5.83878e+06	6.12701e+06	6.1533e+06	8.87407e+06	5.9276e+06	5.83363e+06	5.55214e+06	6.29986e+06	6.22534e+06	6.34659e+06	5.97294e+06	8.20862e+06	8.36635e+06	6.79357e+06	1.96612e+06	1.62508e+06
886	1-Phenylheptane-1,5-dione	C13H16O2	204.115	205.122	12.194	6.17732e+06	3.2892e+06	7.25572e+06	2.64003e+06	7.27894e+06	3.83872e+06	2.62866e+06	4.19073e+06	6.38496e+06	3.53225e+06	4.20347e+06	5.5099e+06	4.62475e+06	5.92951e+06	3.0955e+06	4.47849e+06	2.69419e+06	6.07482e+06	5.59117e+06	3.13421e+06	4.62763e+06	1.4304e+07	1.47261e+07	1.41937e+07	1.36364e+07	1.54964e+07	1.64041e+07	1.41242e+07	1.35884e+07	1.3864e+07	1.25065e+07	1.27586e+07	1.21433e+07	1.12965e+07	1.16027e+07	1.62664e+07	1.40748e+07	1.27831e+07	1.46445e+07	1.40401e+07	1.38878e+07	1.38171e+07	2.95158e+06	4.36282e+06
771	Dimethyl5-acetamido-4-O-acetyl-3,5-dideoxy-6-(1,3-diacetoxy-2-methoxypropyl)hex-2-ulopyranosidonate	C20H31NO12	477.185	478.192	10.83	7.84613e+07	7.74477e+07	7.14081e+07	7.49658e+07	7.63932e+07	7.42307e+07	8.15109e+07	7.4221e+07	8.04267e+07	8.13212e+07	7.22077e+07	6.76104e+07	7.63398e+07	7.4422e+07	8.54962e+07	7.44476e+07	7.36388e+07	7.34977e+07	7.87097e+07	7.90824e+07	7.6292e+07	3.38234e+07	2.48303e+07	2.89894e+07	2.63093e+07	2.79182e+07	2.70037e+07	2.83668e+07	2.96353e+07	2.39461e+07	3.2048e+07	2.37202e+07	2.51726e+07	2.99048e+07	2.73414e+07	2.38297e+07	3.29695e+07	2.15977e+07	2.93398e+07	2.62815e+07	2.46301e+07	2.73829e+07	8.10204e+07	8.27785e+07
396	N-[(8-Methoxy-2,3-dihydro-1,4-benzodioxin-6-yl)carbonyl]-beta-D-glucopyranosylamine	C16H21NO9	371.121	372.129	7.653	6.08844e+06	5.5638e+06	4.70269e+06	5.20496e+06	6.07618e+06	5.64491e+06	5.57908e+06	5.60207e+06	5.6367e+06	5.66972e+06	4.94461e+06	5.22982e+06	5.65665e+06	5.28245e+06	5.15587e+06	4.74681e+06	4.91167e+06	5.29836e+06	5.088e+06	5.28222e+06	5.36825e+06	1.15141e+06	1.02094e+06	1.09737e+06	955431	1.11804e+06	1.09403e+06	1.08983e+06	1.14036e+06	2.256e+06	2.40926e+06	1.2962e+06	1.25527e+06	1.31843e+06	1.35524e+06	1.94801e+06	1.90887e+06	1.65257e+06	1.72204e+06	912092	942467	1.38219e+06	6.73805e+06	6.46134e+06
537	Luteolin4'-glucoside	C21H20O11	448.101	449.108	8.9	2.76281e+08	2.63094e+08	2.65269e+08	2.56263e+08	2.87289e+08	2.35624e+08	2.64812e+08	2.57264e+08	2.73508e+08	2.73288e+08	2.50108e+08	2.42882e+08	2.65342e+08	2.24293e+08	2.58964e+08	2.6449e+08	2.59645e+08	2.51933e+08	2.77754e+08	2.62193e+08	2.60515e+08	3.52428e+07	3.39623e+07	3.88551e+07	3.68372e+07	3.67781e+07	3.69859e+07	3.89014e+07	3.7078e+07	3.4456e+07	3.39344e+07	3.64842e+07	3.52311e+07	3.31355e+07	3.08609e+07	3.51699e+07	3.41986e+07	3.21038e+07	3.15433e+07	3.3734e+07	3.36692e+07	3.49581e+07	1.5106e+08	1.53716e+08
191	Methyl5-({4-[(E)-(hydroxyimino)methyl]-2-methoxyphenoxy}methyl)-2-furoate	C15H15NO6	305.09	306.097	3.966	8.61385e+06	8.68145e+06	8.22003e+06	8.18035e+06	8.6177e+06	8.51963e+06	8.2609e+06	7.32004e+06	8.5979e+06	8.6648e+06	8.16575e+06	7.93915e+06	8.97772e+06	7.90429e+06	8.80526e+06	8.36335e+06	8.1927e+06	8.26942e+06	8.8115e+06	8.49587e+06	8.38008e+06	347853	355909	353646	362976	359154	334870	345854	336788	331327	335431	323306	331573	341710	327297	345791	345550	314764	311853	348519	333879	339402	4.84772e+06	4.7993e+06
849	AppenolideA	C14H20O3	236.141	237.148	11.69	1.18956e+07	1.10107e+07	1.29751e+07	1.19869e+07	1.31951e+07	1.21094e+07	1.23835e+07	1.12238e+07	1.17438e+07	1.26903e+07	1.14049e+07	1.17908e+07	1.28238e+07	1.3946e+07	1.36729e+07	1.14025e+07	1.3861e+07	1.27711e+07	1.2659e+07	1.22746e+07	1.2391e+07	4.9498e+06	6.57638e+06	5.3271e+06	4.89779e+06	4.86351e+06	4.40319e+06	5.10074e+06	5.10761e+06	4.49073e+06	4.7087e+06	4.56971e+06	4.69774e+06	4.36426e+06	4.19525e+06	5.20146e+06	4.70383e+06	4.68574e+06	4.92867e+06	4.68842e+06	3.30856e+06	4.78846e+06	9.0004e+06	8.7098e+06
495	DaldinisideB	C15H16O8	324.084	325.091	8.629	3.88712e+07	3.27864e+07	3.8596e+07	3.73282e+07	3.53946e+07	3.94561e+07	3.95782e+07	4.41535e+07	4.1708e+07	4.04529e+07	3.60673e+07	3.81149e+07	3.99025e+07	3.991e+07	4.10153e+07	3.33774e+07	3.14685e+07	2.81548e+07	3.25223e+07	3.84489e+07	3.73654e+07	1.89929e+06	2.04352e+06	2.18442e+06	2.07194e+06	1.93228e+06	1.96837e+06	2.19243e+06	2.01645e+06	2.05185e+06	1.92436e+06	2.08337e+06	1.8961e+06	1.82774e+06	1.80811e+06	2.0175e+06	1.87065e+06	1.74583e+06	1.89393e+06	2.05831e+06	2.08987e+06	1.97882e+06	2.75124e+07	2.45352e+07
405	(4S)-4-hydroxy-3,5,5-trimethyl-4-[(1E)-3-{[(2R,3R,4S,5S,6R)-3,4,5-trihydroxy-6-(hydroxymethyl)oxan-2-yl]oxy}but-1-en-1-yl]cyclohex-2-en-1-one	C19H30O8	386.194	387.201	7.734	1.12153e+07	1.06745e+07	9.2937e+06	9.88697e+06	1.17857e+07	1.09691e+07	9.89345e+06	9.87276e+06	1.23488e+07	1.10461e+07	1.05682e+07	1.05551e+07	1.02091e+07	9.15953e+06	1.16667e+07	1.0169e+07	1.03231e+07	1.09559e+07	1.00807e+07	1.10054e+07	1.0584e+07	3.60399e+06	3.47044e+06	4.08863e+06	3.41431e+06	3.79549e+06	4.05039e+06	3.8922e+06	3.86446e+06	3.84994e+06	4.12266e+06	3.75214e+06	3.53761e+06	3.46402e+06	3.50958e+06	3.62817e+06	3.71147e+06	3.89995e+06	3.62027e+06	3.98601e+06	3.6801e+06	3.74709e+06	1.0246e+07	9.4528e+06
235	Melanoxadin	C8H11NO3	169.074	170.081	5.6	1.0935e+07	1.02706e+07	1.12704e+07	1.22077e+07	1.2945e+07	9.54314e+06	1.22317e+07	1.11097e+07	1.11895e+07	1.23525e+07	9.61662e+06	1.09644e+07	1.3601e+07	1.30779e+07	1.22451e+07	1.0493e+07	1.11489e+07	1.13318e+07	1.1838e+07	1.17221e+07	1.15047e+07	1.22019e+07	1.06651e+07	1.1001e+07	1.1154e+07	1.08765e+07	1.04189e+07	1.11492e+07	1.23883e+07	1.17958e+07	1.10275e+07	1.10221e+07	1.05494e+07	9.62916e+06	9.33632e+06	1.09885e+07	1.05901e+07	1.05912e+07	9.07654e+06	9.79793e+06	1.02003e+07	1.0723e+07	2.24543e+07	2.31143e+07
122	2-[2-formyl-5-(methoxymethyl)-1H-pyrrol-1-yl]aceticacid	C9H13NO4	199.084	182.081	1.725	1.32875e+08	1.31684e+08	1.24181e+08	1.23384e+08	1.3449e+08	1.33338e+08	1.26913e+08	1.21435e+08	1.3797e+08	1.39389e+08	1.27151e+08	1.16766e+08	1.34132e+08	1.28354e+08	1.38621e+08	1.33138e+08	1.32562e+08	1.19987e+08	1.38978e+08	1.33889e+08	1.30462e+08	7.50408e+07	7.05221e+07	8.40438e+07	7.35195e+07	7.43046e+07	7.17883e+07	7.97945e+07	8.22257e+07	7.031e+07	6.93954e+07	7.35342e+07	7.30262e+07	6.5595e+07	6.68442e+07	7.17038e+07	7.18861e+07	6.82775e+07	7.18768e+07	7.15421e+07	6.96921e+07	7.27461e+07	2.95879e+07	2.94844e+07
229	VenezuelineG	C10H13NO3	195.09	196.097	5.522	9.86946e+06	9.88116e+06	9.89451e+06	8.87857e+06	1.05045e+07	9.81577e+06	9.63685e+06	8.58848e+06	9.92376e+06	1.00842e+07	9.74905e+06	8.81318e+06	9.07807e+06	9.17962e+06	1.00715e+07	1.02486e+07	9.269e+06	1.0072e+07	1.04543e+07	9.85366e+06	9.69331e+06	1.37584e+07	1.28849e+07	1.27496e+07	1.30093e+07	1.28387e+07	1.19136e+07	1.44426e+07	1.47698e+07	1.30627e+07	1.19669e+07	1.14249e+07	1.25177e+07	1.20983e+07	1.22597e+07	1.24722e+07	1.29865e+07	1.21066e+07	1.1854e+07	1.2934e+07	1.29028e+07	1.27477e+07	6.15556e+06	5.9415e+06
618	Quercetin3-(4"-malonylrhamnoside)	C24H22O14	534.101	535.108	9.528	3.30621e+07	3.35474e+07	3.15305e+07	3.35151e+07	3.34882e+07	3.1781e+07	3.35174e+07	3.04917e+07	3.6141e+07	3.5209e+07	3.17324e+07	3.6491e+07	3.81507e+07	3.17693e+07	3.35727e+07	3.45064e+07	3.29168e+07	3.89535e+07	3.47551e+07	3.33265e+07	3.39229e+07	1.43752e+06	1.52071e+06	1.66604e+06	1.48829e+06	1.44519e+06	1.3989e+06	1.59963e+06	1.72922e+06	1.41226e+06	1.24999e+06	1.3617e+06	1.3451e+06	1.23046e+06	1.09214e+06	1.34407e+06	1.27832e+06	1.19063e+06	1.21203e+06	1.40634e+06	1.20779e+06	1.38082e+06	3.19372e+07	2.47936e+07
571	3-((1,3-benzodioxol-5-yl)methyl)-6-isobutyl-2,5-diketopiperazine	C16H20N2O4	304.142	305.149	9.201	8.81709e+06	7.85043e+06	8.1995e+06	8.32073e+06	8.47851e+06	7.87793e+06	8.13668e+06	7.9277e+06	8.63457e+06	9.36554e+06	8.03888e+06	7.75996e+06	8.30082e+06	8.68999e+06	8.30893e+06	8.53861e+06	9.1584e+06	7.58151e+06	8.70773e+06	8.17218e+06	8.34328e+06	995797	870225	981093	1.01509e+06	1.02018e+06	1.05605e+06	1.13357e+06	904364	800306	793963	746757	813707	784449	791907	822085	961134	819363	662013	837217	791029	880015	1.00597e+07	1.05857e+07
494	(2R,3R)-Taxifolin3-xyloside	C20H20O11	436.1	437.108	8.628	6.33528e+07	6.46671e+07	5.91629e+07	6.15591e+07	8.41993e+07	8.03436e+07	6.98379e+07	5.98827e+07	7.49156e+07	6.91203e+07	7.41117e+07	7.56289e+07	8.00966e+07	6.0047e+07	6.54423e+07	6.96514e+07	6.97143e+07	7.37354e+07	5.28953e+06	7.6644e+07	6.68701e+07	997512	774230	922369	882120	751031	831505	700811	871047	949602	955145	916464	853786	792507	844874	855376	931683	768606	878569	800552	808190	854299	7.50748e+07	7.40294e+07
608	2,4,8,10-Tetraoxaspiro[5.5]undecane-3,9-dicarboxylicacid	C9H12O8	248.053	249.06	9.446	2.27916e+06	2.18435e+06	2.11427e+06	2.2755e+06	2.43041e+06	2.29683e+06	2.15689e+06	2.08482e+06	2.2205e+06	2.30583e+06	2.12327e+06	1.97806e+06	2.25935e+06	2.17739e+06	2.21599e+06	2.06099e+06	2.12718e+06	2.03746e+06	2.18176e+06	2.1904e+06	2.18502e+06	1.76514e+06	1.58894e+06	1.80048e+06	1.75046e+06	1.66339e+06	1.58344e+06	1.67417e+06	1.67885e+06	1.66786e+06	1.57135e+06	1.71463e+06	1.5305e+06	1.55363e+06	1.59474e+06	1.62429e+06	1.5311e+06	1.47215e+06	1.58108e+06	1.66279e+06	1.55398e+06	1.62815e+06	6.18952e+06	3.60779e+06
662	2'-C-Methylmyricetin3-rhamnoside-5'-gallate	C29H26O16	630.122	631.129	9.84	1.11823e+07	1.10449e+07	1.01619e+07	1.07011e+07	1.16916e+07	1.10928e+07	9.80024e+06	1.0028e+07	1.06208e+07	1.05801e+07	9.66811e+06	9.49905e+06	1.09952e+07	1.14284e+07	1.10312e+07	1.04968e+07	1.07961e+07	9.48461e+06	1.17548e+07	1.08928e+07	1.06475e+07	2.8759e+06	3.00682e+06	3.22471e+06	3.02506e+06	2.8714e+06	2.57814e+06	2.71352e+06	2.87304e+06	2.47646e+06	2.31074e+06	2.68594e+06	2.58565e+06	2.6193e+06	2.01726e+06	2.55621e+06	2.82804e+06	2.53461e+06	2.46342e+06	2.5634e+06	2.55967e+06	2.66846e+06	1.1319e+07	1.20561e+07
225	7-(2,5-Dimethoxyphenyl)-4-(4-hydroxy-3-methoxyphenyl)-4,6,7,8-tetrahydro-2,5(1H,3H)-quinolinedione	C24H25NO6	423.167	424.175	5.432	964004	1.09187e+06	920030	942694	992972	957616	1.10896e+06	1.02485e+06	938405	971413	981599	1.02105e+06	1.03656e+06	930126	1.01449e+06	1.12001e+06	912205	965186	877962	1.07322e+06	992261	1.31477e+06	1.21438e+06	1.50389e+06	1.34245e+06	1.34321e+06	1.41102e+06	1.42052e+06	1.40329e+06	1.2424e+06	1.20967e+06	1.33401e+06	1.3354e+06	1.19855e+06	1.17252e+06	1.33336e+06	1.3889e+06	1.22686e+06	1.27598e+06	1.29598e+06	1.24953e+06	1.31083e+06	1.18741e+07	4.65189e+06
773	BrasilamideI	C15H21NO5	295.142	296.149	10.89	1.04456e+07	1.034e+07	7.72337e+06	7.89361e+06	1.08644e+07	7.95888e+06	8.17842e+06	9.93927e+06	1.11032e+07	1.12428e+07	7.72758e+06	6.99298e+06	8.55841e+06	7.88463e+06	1.08914e+07	1.04074e+07	7.95664e+06	7.53107e+06	1.06361e+07	1.07456e+07	9.25107e+06	2.46744e+06	2.06653e+06	2.31116e+06	2.11294e+06	2.06591e+06	1.27684e+06	1.46339e+06	1.43201e+06	1.38824e+06	1.3308e+06	1.49067e+06	1.99076e+06	2.07894e+06	1.28403e+06	1.48883e+06	1.33259e+06	2.02217e+06	2.17577e+06	1.40914e+06	1.35082e+06	1.72695e+06	1.32404e+07	1.22611e+07
753	3-(Hydroxymethyl)-6-methyl-6,7-dihydro-1-benzofuran-4(5H)-one	C10H12O3	180.079	181.086	10.568	1.93437e+07	2.13357e+07	1.94375e+07	2.04079e+07	2.14729e+07	1.89791e+07	1.90364e+07	2.06902e+07	2.10435e+07	1.97656e+07	1.82515e+07	1.87088e+07	1.89077e+07	2.13587e+07	2.11765e+07	1.97101e+07	1.79452e+07	1.856e+07	2.03726e+07	1.9007e+07	1.97755e+07	7.92996e+06	7.88469e+06	4.04929e+06	8.60548e+06	7.13649e+06	7.61498e+06	8.52104e+06	8.22413e+06	7.22712e+06	7.98853e+06	9.03922e+06	9.61539e+06	7.67947e+06	6.22349e+06	7.45008e+06	8.31196e+06	6.64873e+06	6.99991e+06	7.38549e+06	7.38223e+06	7.59589e+06	1.65417e+07	1.59975e+07
660	Sanghuanglin	C15H24O2	236.177	237.185	9.83	1.86204e+07	1.67948e+07	1.83649e+07	1.93717e+07	1.89635e+07	1.68011e+07	1.63903e+07	2.09993e+07	1.9523e+07	1.82094e+07	2.02607e+07	1.95708e+07	1.90366e+07	2.33603e+07	1.70957e+07	2.31717e+07	1.46008e+07	2.08963e+07	2.35552e+07	1.85091e+07	1.92048e+07	1.34382e+07	1.46785e+07	1.60806e+07	1.38232e+07	1.37568e+07	1.36166e+07	1.43729e+07	1.513e+07	1.27857e+07	1.26432e+07	1.5257e+07	1.37394e+07	1.14367e+07	1.11288e+07	1.59849e+07	1.42045e+07	1.29585e+07	1.35344e+07	1.33572e+07	1.3123e+07	1.37525e+07	2.27485e+07	2.47218e+07
467	ValidoxylamineG	C14H25NO9	351.153	352.16	8.392	1.35138e+07	1.28668e+07	1.28402e+07	1.26304e+07	1.42386e+07	1.33282e+07	1.31217e+07	1.27652e+07	1.38402e+07	1.38016e+07	1.31452e+07	1.25153e+07	1.40353e+07	1.27061e+07	1.38753e+07	1.23608e+07	1.26544e+07	1.29966e+07	1.37702e+07	1.30038e+07	1.32005e+07	794439	735233	872147	750044	742573	750455	808593	736472	679448	768060	648491	732942	636962	647082	663711	697626	727155	714108	683393	705766	724735	1.3981e+07	1.46558e+07
215	Gallicacid	C7H6O5	170.022	171.029	5.053	5.55359e+06	5.72361e+06	5.41916e+06	5.38188e+06	5.51274e+06	5.11227e+06	5.63935e+06	5.04424e+06	5.7248e+06	5.30812e+06	5.17343e+06	5.46976e+06	5.52213e+06	5.14726e+06	5.66263e+06	5.49226e+06	5.69992e+06	5.48617e+06	5.71414e+06	5.5782e+06	5.46828e+06	569098	577322	593678	533245	567976	573473	551083	607320	508129	561424	570313	572454	554976	530434	577215	558697	533701	542686	562289	506232	557587	5.69274e+06	5.72633e+06
568	StagonolideF	C10H16O3	184.11	185.117	9.184	3.72118e+07	3.61466e+07	3.74052e+07	3.57586e+07	3.7486e+07	3.63124e+07	3.57931e+07	3.46987e+07	3.97211e+07	3.98077e+07	3.35509e+07	3.45151e+07	3.73708e+07	3.86789e+07	3.74912e+07	3.61139e+07	3.55151e+07	3.33456e+07	2.99945e+07	3.61978e+07	3.61558e+07	4.45747e+06	4.4895e+06	4.58609e+06	4.58668e+06	5.07691e+06	4.06482e+06	4.44856e+06	4.5685e+06	4.97553e+06	4.17816e+06	5.03496e+06	4.12815e+06	4.14046e+06	4.47528e+06	4.37055e+06	4.21768e+06	5.19179e+06	4.05593e+06	4.31199e+06	4.32215e+06	4.48406e+06	1.50997e+07	1.47602e+07
906	[FAoxo(12:0)]12-oxo-10E-dodecenoicacid	C12H20O3	212.141	213.148	12.367	1.58886e+07	1.43572e+07	1.41472e+07	1.48136e+07	1.50251e+07	1.56105e+07	1.50648e+07	1.32632e+07	1.56196e+07	1.59182e+07	1.52548e+07	1.35577e+07	1.57889e+07	1.45006e+07	1.42184e+07	1.62894e+07	1.46144e+07	1.3565e+07	1.36885e+07	1.45572e+07	1.47871e+07	3.53384e+07	4.40168e+07	5.01705e+07	4.21405e+07	4.06207e+07	4.46719e+07	4.01061e+07	4.57446e+07	4.26668e+07	4.24128e+07	4.20212e+07	4.19198e+07	4.48979e+07	3.99851e+07	4.06282e+07	4.59584e+07	3.95656e+07	4.01826e+07	4.44358e+07	4.1992e+07	4.24738e+07	2.85371e+07	2.80464e+07
206	2,3,4,5,6-Penta-O-acetyl-L-galactonicacid	C16H22O12	406.111	407.118	4.65	3.40593e+07	3.34595e+07	2.65988e+07	2.95104e+07	3.09962e+07	3.1844e+07	3.16741e+07	3.08772e+07	3.3402e+07	3.28556e+07	3.2812e+07	3.11482e+07	3.24475e+07	2.74886e+07	3.18398e+07	3.19207e+07	3.22583e+07	3.11625e+07	3.22631e+07	2.80825e+07	3.1335e+07	1.57708e+06	1.2417e+06	1.59936e+06	1.29771e+06	1.30431e+06	1.47087e+06	1.72094e+06	1.87972e+06	1.34471e+06	1.29281e+06	1.55929e+06	1.39078e+06	1.17611e+06	1.33886e+06	1.34623e+06	1.31238e+06	1.46019e+06	1.27879e+06	1.48578e+06	1.31139e+06	1.41945e+06	2.65422e+07	2.4987e+07
703	Luteolin3'-(3"-acetylglucuronide)	C23H20O13	504.09	505.097	10.208	2.00192e+07	1.96672e+07	1.94385e+07	1.91004e+07	1.96173e+07	1.81398e+07	1.86993e+07	1.80293e+07	2.09402e+07	1.90529e+07	1.72676e+07	1.68766e+07	1.92909e+07	1.89901e+07	1.91345e+07	1.94592e+07	1.9774e+07	1.83927e+07	2.02737e+07	2.05714e+07	1.91367e+07	335507	238035	337499	347140	337312	323160	277679	270780	226635	247370	259346	238967	245306	214897	249301	273163	217160	204647	248192	255263	267368	2.95057e+06	2.90943e+06
513	1H-Inden-1-ylidene	C9H6	114.047	147.08	8.721	1.33338e+07	1.36956e+07	1.36863e+07	1.37855e+07	1.41677e+07	1.37059e+07	1.43341e+07	1.42788e+07	1.41268e+07	1.32766e+07	1.34601e+07	1.33351e+07	1.50077e+07	1.49178e+07	1.37835e+07	1.42078e+07	1.3736e+07	1.30405e+07	1.37068e+07	1.45964e+07	1.39091e+07	8.21835e+06	8.58972e+06	8.93107e+06	9.02496e+06	8.76251e+06	9.55061e+06	9.65809e+06	9.52933e+06	8.73607e+06	8.81653e+06	8.2329e+06	8.53009e+06	8.07582e+06	7.47074e+06	8.18883e+06	8.21827e+06	7.64582e+06	8.02062e+06	8.45712e+06	8.73377e+06	8.56956e+06	1.05887e+07	1.09535e+07
597	11-G-219a	C10H14O2	166.099	167.106	9.397	7.57426e+07	7.84644e+07	7.7346e+07	7.5858e+07	7.67136e+07	7.52564e+07	7.13027e+07	7.1355e+07	8.23331e+07	7.72244e+07	6.76942e+07	6.60295e+07	7.20543e+07	7.6501e+07	7.95946e+07	7.19628e+07	7.54401e+07	6.77926e+07	7.87011e+07	7.58998e+07	7.46633e+07	1.76849e+07	1.74831e+07	1.70536e+07	1.71796e+07	1.58339e+07	1.65047e+07	1.82768e+07	1.70041e+07	1.63691e+07	1.65664e+07	1.87609e+07	1.69936e+07	1.71369e+07	1.44766e+07	1.75267e+07	1.74677e+07	1.25189e+07	1.70346e+07	1.69941e+07	1.53086e+07	1.67087e+07	2.63576e+07	2.78849e+07
141	1,2-di-O-methyl-4-[(2R)-2,4-dihydrobutyramido]-4,6-dideoxy-alpha-D-mannopyranoside	C12H23NO7	293.147	294.154	1.98	5.07827e+06	4.98378e+06	4.58449e+06	5.14885e+06	4.98962e+06	4.95119e+06	4.83651e+06	4.6276e+06	4.85073e+06	4.92811e+06	4.68238e+06	4.46816e+06	4.99893e+06	4.94501e+06	4.83929e+06	4.87234e+06	4.99492e+06	4.50055e+06	5.11072e+06	4.96747e+06	4.86795e+06	7.57457e+06	6.95273e+06	7.92395e+06	7.27583e+06	7.75793e+06	7.27979e+06	7.72359e+06	8.25836e+06	7.05263e+06	7.09675e+06	6.98633e+06	6.7612e+06	6.31169e+06	6.66405e+06	7.05087e+06	6.99608e+06	7.1555e+06	6.86739e+06	7.10905e+06	6.65116e+06	7.17247e+06	3.63532e+06	3.94695e+06
125	1-C-(Hydroxymethyl)-6-O-methyl-1,3-O-methylenehexitol	C9H18O7	238.105	239.112	1.765	2.7202e+07	2.56195e+07	2.46926e+07	2.47087e+07	2.69036e+07	2.62052e+07	2.60329e+07	2.46498e+07	2.759e+07	2.77994e+07	2.66256e+07	2.28398e+07	2.68399e+07	2.48551e+07	2.63909e+07	2.57407e+07	2.55541e+07	2.27955e+07	2.69103e+07	2.5744e+07	2.5785e+07	7.59985e+06	9.86291e+06	7.95544e+06	7.20094e+06	9.80665e+06	7.73672e+06	7.4026e+06	7.87582e+06	1.01507e+07	1.00338e+07	8.17496e+06	7.79308e+06	9.76471e+06	7.94152e+06	9.8379e+06	7.89398e+06	8.1833e+06	9.98498e+06	1.02035e+07	7.28717e+06	8.63453e+06	3.16529e+07	3.34529e+07
770	SargassopenillineF	C17H24O8	356.147	339.143	10.828	878235	1.01366e+06	898139	851219	821600	985945	889703	881213	889072	886421	761721	736285	890397	953746	973817	877643	857475	840358	889939	1.03604e+06	890631	412687	346005	378179	344517	362335	339472	386379	413402	325621	373529	356987	314877	342084	329471	343586	411054	270035	341673	368762	341795	355123	884163	779211
119	Tabtoxin	C11H19N3O6	289.127	290.134	1.65	1.13162e+06	1.05014e+06	990527	1.06952e+06	994479	1.05106e+06	1.03988e+06	1.04147e+06	1.04945e+06	1.0882e+06	970777	974134	1.05606e+06	1.00548e+06	1.05809e+06	978877	997691	1.01952e+06	1.02919e+06	1.05059e+06	1.03234e+06	5.37006e+06	7.59413e+06	3.5628e+06	2.99045e+06	7.57128e+06	3.12421e+06	3.15308e+06	7.58259e+06	3.44039e+06	1.00144e+07	7.52141e+06	3.18539e+06	4.49174e+06	6.94511e+06	3.05551e+06	2.8945e+06	7.61191e+06	3.04015e+06	3.17347e+06	2.22208e+06	4.92723e+06	9.89795e+06	1.05531e+07
826	9-epi-sacrolideA	C18H28O4	308.199	309.206	11.392	8.84509e+06	9.42012e+06	9.22742e+06	8.26852e+06	9.82609e+06	9.05433e+06	9.67118e+06	8.75136e+06	9.11865e+06	9.81544e+06	9.43622e+06	8.33062e+06	1.03456e+07	9.26445e+06	9.81911e+06	8.9567e+06	8.81173e+06	8.20751e+06	9.3447e+06	9.61427e+06	9.20645e+06	7.66012e+06	1.00948e+07	9.28895e+06	8.35329e+06	6.24295e+06	8.44983e+06	8.34615e+06	1.12491e+07	9.78988e+06	7.51437e+06	8.38623e+06	9.894e+06	7.75367e+06	8.77825e+06	9.65803e+06	1.02166e+07	7.23049e+06	7.2069e+06	8.17797e+06	9.98652e+06	8.7139e+06	3.88695e+06	5.02757e+06
496	Quercetin3'-xyloside	C20H18O11	434.085	435.092	8.63	3.68976e+06	3.50258e+06	3.36227e+06	3.44198e+06	3.78368e+06	3.66678e+06	3.56757e+06	3.21109e+06	3.63031e+06	3.58326e+06	3.05961e+06	3.00962e+06	3.30097e+06	3.55287e+06	3.50637e+06	3.04245e+06	3.08537e+06	2.96328e+06	3.55361e+06	3.41729e+06	3.39654e+06	130968	124622	133808	126896	125330	116934	127320	133919	112086	125524	123571	115149	117933	116619	113905	127033	109107	118416	119011	126390	122227	4.10831e+06	3.65403e+06
257	(3'-hydroxybutan-20-yl)5-oxopyrrolidine-2-carboxylate	C9H15NO4	201.1	184.097	5.944	1.81091e+07	1.78164e+07	1.71982e+07	1.68465e+07	1.81609e+07	1.83988e+07	1.71914e+07	1.61811e+07	1.93737e+07	1.89117e+07	1.80813e+07	1.70779e+07	1.84683e+07	1.72181e+07	1.84868e+07	1.81487e+07	1.74477e+07	1.80072e+07	1.78818e+07	1.78644e+07	1.78435e+07	3.15773e+06	2.43609e+06	2.77119e+06	2.97098e+06	2.70835e+06	2.46775e+06	2.95684e+06	3.02531e+06	2.66324e+06	2.97411e+06	2.97593e+06	2.56421e+06	2.68051e+06	2.38307e+06	2.81789e+06	2.81869e+06	2.62032e+06	2.67712e+06	3.00937e+06	2.87596e+06	2.77773e+06	7.25154e+06	7.67448e+06
878	PenicitideB	C18H34O5	330.24	331.247	12.031	2.01036e+06	1.90446e+06	1.80901e+06	1.87097e+06	2.30706e+06	1.92045e+06	1.96642e+06	1.84093e+06	2.32176e+06	1.95537e+06	1.70301e+06	1.8559e+06	1.8507e+06	1.89245e+06	1.98631e+06	1.83178e+06	1.76583e+06	1.94074e+06	1.82978e+06	1.88932e+06	1.92263e+06	6.73996e+06	6.69888e+06	7.933e+06	6.10162e+06	6.5901e+06	5.9361e+06	7.17679e+06	7.47558e+06	6.16941e+06	6.24272e+06	6.78478e+06	6.63344e+06	6.29492e+06	6.05029e+06	6.4577e+06	6.71978e+06	5.96717e+06	6.85291e+06	6.85708e+06	6.40903e+06	6.60456e+06	1.44322e+06	1.55489e+06
339	Coniferylaldehyde	C10H10O3	178.063	179.07	7.116	7.7459e+06	9.07694e+06	8.83203e+06	8.26201e+06	7.94801e+06	8.52446e+06	8.22972e+06	8.19975e+06	9.04314e+06	8.35288e+06	7.49077e+06	8.74227e+06	8.51812e+06	7.63027e+06	8.14059e+06	7.86601e+06	8.38905e+06	7.50352e+06	8.50653e+06	7.36249e+06	8.21822e+06	5.01372e+06	4.49028e+06	4.36924e+06	5.0282e+06	4.98719e+06	2.72332e+06	2.79385e+06	3.30548e+06	3.7985e+06	4.16085e+06	5.20203e+06	3.89308e+06	4.49098e+06	3.69545e+06	4.53961e+06	2.5828e+06	4.18376e+06	3.37188e+06	3.66341e+06	4.91351e+06	4.06036e+06	7.30531e+06	7.67593e+06
416	OxirapentynJ	C18H24O7	352.152	353.16	7.884	3.72887e+06	3.51835e+06	3.45058e+06	3.19513e+06	3.58007e+06	3.26832e+06	3.2505e+06	3.64064e+06	3.7896e+06	3.61596e+06	3.88077e+06	3.23527e+06	3.26103e+06	3.83103e+06	3.29531e+06	3.11836e+06	3.29819e+06	3.02138e+06	3.58231e+06	3.3836e+06	3.44726e+06	4.74828e+06	4.40674e+06	5.92817e+06	5.46076e+06	4.8176e+06	4.84455e+06	5.07963e+06	5.13587e+06	4.45767e+06	4.54433e+06	4.43635e+06	4.22064e+06	3.97608e+06	3.7708e+06	4.09058e+06	4.18938e+06	4.12342e+06	4.01229e+06	4.53636e+06	4.08878e+06	4.54342e+06	1.40277e+07	1.4342e+07
421	SporovexinC	C15H19NO6	309.121	310.128	7.941	2.28784e+06	2.1973e+06	2.30995e+06	2.0892e+06	2.09464e+06	2.09265e+06	2.23467e+06	2.23035e+06	2.23278e+06	2.20973e+06	1.97678e+06	1.98148e+06	2.21338e+06	2.30296e+06	2.2715e+06	2.07445e+06	2.21708e+06	1.90067e+06	2.03977e+06	2.28501e+06	2.16211e+06	610123	641984	620006	790223	594857	596397	689003	709040	632771	585805	620572	643767	589141	512240	870763	623290	529289	530339	655863	566222	630585	1.67635e+06	1.65807e+06
370	SchizineA	C24H25NO5	407.173	408.18	7.44	643806	620389	708510	629520	720198	670877	659981	676202	635333	627826	627810	611592	921576	658393	687948	979797	804284	605201	779817	642441	695575	108907	106679	115809	111503	116474	104893	119879	120796	105074	111032	108791	115013	109269	103098	108577	109656	106395	98898.4	118206	101413	110018	6.42182e+06	6.26417e+06
598	1,5-Di-O-acetyl-2-[acetyl(methyl)amino]-2-deoxy-3,4,6-tri-O-methylhexitol	C16H29NO8	363.189	364.196	9.397	1.91268e+08	1.89056e+08	1.83083e+08	1.80452e+08	1.93361e+08	1.88473e+08	1.8356e+08	1.77499e+08	2.09051e+08	2.01933e+08	1.72169e+08	1.79829e+08	1.83238e+08	1.82594e+08	2.02147e+08	1.77612e+08	1.84794e+08	1.79309e+08	1.95093e+08	1.90321e+08	1.87242e+08	4.00433e+07	3.7696e+07	4.28493e+07	4.01744e+07	3.86377e+07	4.04023e+07	4.0482e+07	4.06792e+07	3.8455e+07	3.9232e+07	4.10592e+07	3.78611e+07	3.6243e+07	3.56999e+07	3.78098e+07	3.81382e+07	3.74423e+07	3.75373e+07	4.02977e+07	3.82407e+07	3.8949e+07	6.04231e+07	6.17705e+07
842	9-epi-sacrolideA	C18H28O4	308.198	309.206	11.619	1.89205e+07	1.88386e+07	1.76922e+07	1.88991e+07	2.04823e+07	1.77016e+07	1.81818e+07	1.70967e+07	2.14284e+07	1.88693e+07	1.71835e+07	1.76526e+07	1.90363e+07	1.96215e+07	1.87491e+07	1.85911e+07	1.89096e+07	1.86786e+07	1.91859e+07	1.89517e+07	1.87335e+07	1.35783e+07	1.46484e+07	1.64074e+07	1.2965e+07	1.15168e+07	1.16344e+07	1.53371e+07	1.36808e+07	1.40259e+07	1.3322e+07	1.53446e+07	1.2571e+07	1.27469e+07	1.33616e+07	1.29239e+07	1.48538e+07	1.30544e+07	1.31734e+07	1.32439e+07	1.30482e+07	1.35719e+07	8.76346e+06	9.31936e+06
510	Heptanophenone	C13H18O	190.136	191.143	8.71	7.48161e+06	6.25852e+06	7.45298e+06	9.1582e+06	7.53701e+06	8.25911e+06	8.29918e+06	8.12514e+06	5.19177e+06	8.5549e+06	6.4886e+06	7.02126e+06	7.46166e+06	8.34573e+06	8.00273e+06	6.71481e+06	8.24338e+06	7.13977e+06	7.602e+06	7.4856e+06	7.5412e+06	4.15048e+06	3.20393e+06	3.41037e+06	3.38172e+06	3.28031e+06	3.27477e+06	3.42362e+06	3.36015e+06	2.21877e+06	3.23619e+06	3.11021e+06	3.05785e+06	3.01918e+06	2.85423e+06	3.04567e+06	3.07413e+06	2.98716e+06	2.98096e+06	3.27206e+06	3.12401e+06	3.17329e+06	8.02976e+06	8.14417e+06
457	Heptanophenone	C13H18O	190.136	191.143	8.265	8.66227e+06	7.92749e+06	6.09346e+06	7.2988e+06	7.31829e+06	6.26625e+06	5.72094e+06	6.18096e+06	5.97897e+06	6.40654e+06	6.23986e+06	5.55603e+06	6.57167e+06	8.6811e+06	7.67911e+06	7.86086e+06	6.03367e+06	1.03055e+07	6.3773e+06	7.53521e+06	7.03471e+06	2.43964e+06	2.74662e+06	3.22624e+06	2.49772e+06	2.63276e+06	2.18266e+06	1.91548e+06	2.59976e+06	2.92326e+06	2.30747e+06	2.99276e+06	2.70492e+06	3.09949e+06	2.18002e+06	2.37331e+06	1.69454e+06	2.97192e+06	2.32943e+06	2.01342e+06	1.75275e+06	2.47921e+06	6.72671e+06	5.50237e+06
565	o-Methylacetophenone	C9H10O	134.073	167.107	9.178	4.28308e+07	4.21289e+07	4.29046e+07	4.03053e+07	4.06745e+07	4.09492e+07	3.92879e+07	3.82901e+07	4.29236e+07	4.40957e+07	3.83596e+07	3.61896e+07	4.09544e+07	4.39675e+07	4.05494e+07	4.01502e+07	3.85875e+07	3.67305e+07	3.57332e+07	4.17021e+07	4.03657e+07	1.49621e+07	1.28842e+07	1.2857e+07	1.177e+07	1.47709e+07	1.38747e+07	1.28434e+07	1.6578e+07	1.50247e+07	1.35202e+07	1.56647e+07	1.25705e+07	1.84346e+07	1.4041e+07	1.40468e+07	1.16278e+07	1.35412e+07	1.05921e+07	1.2939e+07	1.19216e+07	1.37232e+07	2.27312e+07	2.19658e+07
492	11-(3-Isocyano-3-methyl-2-oxiranyl)undecaneperoxoicacid	C15H25NO4	283.178	284.185	8.572	1.49973e+07	1.51463e+07	1.47461e+07	1.4293e+07	1.64229e+07	1.53625e+07	1.55717e+07	1.43601e+07	1.56805e+07	1.53608e+07	1.38965e+07	1.33159e+07	1.52242e+07	1.44812e+07	1.62438e+07	1.48271e+07	1.46564e+07	1.39509e+07	1.56842e+07	1.5082e+07	1.49652e+07	4.761e+06	4.4418e+06	4.40031e+06	4.15956e+06	4.36926e+06	4.37483e+06	4.04959e+06	4.6204e+06	3.77276e+06	3.90436e+06	3.38154e+06	4.28123e+06	4.26939e+06	3.88779e+06	4.63707e+06	3.86526e+06	3.80083e+06	3.77575e+06	3.77931e+06	4.2313e+06	4.13817e+06	1.0863e+07	1.04539e+07
664	MontagnuphiloneC	C21H24O10	436.137	437.144	9.869	7.01548e+06	5.50321e+06	5.73189e+06	5.01933e+06	5.79082e+06	4.91808e+06	4.84594e+06	4.76722e+06	5.30054e+06	5.23247e+06	6.12032e+06	4.82323e+06	6.74276e+06	5.18421e+06	1.23575e+06	6.27716e+06	5.34011e+06	5.23233e+06	5.59428e+06	5.25045e+06	5.29628e+06	9.59244e+06	1.09648e+07	1.39178e+07	1.04198e+07	1.21368e+07	1.13991e+07	9.95972e+06	1.0445e+07	9.67347e+06	9.57239e+06	1.13733e+07	8.65567e+06	8.02857e+06	7.4568e+06	9.1043e+06	1.15754e+07	1.0381e+07	1.07855e+07	9.45734e+06	9.49683e+06	1.02198e+07	1.47699e+07	1.51865e+07
893	(2R,3R,4R,5S)-1-[6-(Adamantan-1-ylmethoxy)hexyl]-2-(hydroxymethyl)-3,4,5-piperidinetriol	C23H41NO5	411.298	412.305	12.273	1.45279e+07	1.46941e+07	1.45443e+07	1.40751e+07	1.60419e+07	1.45698e+07	1.4211e+07	1.37237e+07	1.59029e+07	1.53305e+07	1.33799e+07	1.32565e+07	1.5275e+07	1.48786e+07	1.53948e+07	1.41938e+07	1.43572e+07	1.34382e+07	1.48572e+07	1.45654e+07	1.45609e+07	8.26072e+06	7.58847e+06	8.53509e+06	8.12655e+06	7.66946e+06	7.34528e+06	8.194e+06	7.81103e+06	7.60293e+06	7.00064e+06	7.89479e+06	8.13142e+06	7.60709e+06	7.11542e+06	7.64678e+06	7.83417e+06	7.45185e+06	7.53181e+06	1.09321e+07	7.97578e+06	7.91277e+06	5.10994e+06	5.27827e+06
256	Epinephrine	C9H13NO3	183.09	184.097	5.944	1.49433e+07	1.2591e+07	1.24188e+07	1.23261e+07	1.50233e+07	1.23835e+07	1.24137e+07	1.13795e+07	1.57874e+07	1.34055e+07	1.24701e+07	1.18822e+07	1.32735e+07	1.25949e+07	1.51066e+07	1.28652e+07	1.22595e+07	1.26241e+07	1.46405e+07	1.25985e+07	1.31494e+07	2.35118e+06	1.75425e+06	1.92074e+06	2.41255e+06	2.02938e+06	1.93653e+06	2.42952e+06	2.34764e+06	2.08763e+06	2.1192e+06	1.87415e+06	2.10301e+06	1.84899e+06	1.8886e+06	2.11395e+06	2.77188e+06	1.87298e+06	1.90567e+06	2.33934e+06	2.15776e+06	2.11325e+06	4.95748e+06	5.52762e+06
670	Chrysoeriol	C16H12O6	300.063	301.07	9.913	2.3556e+06	2.21689e+06	2.2549e+06	2.05574e+06	2.60403e+06	2.21105e+06	1.99738e+06	1.98404e+06	2.37828e+06	2.30333e+06	1.96221e+06	1.91629e+06	2.29435e+06	2.22323e+06	2.05733e+06	2.23888e+06	2.13951e+06	2.05913e+06	2.23473e+06	2.39365e+06	2.19403e+06	659187	7.19484e+06	487308	536456	542699	509614	399031	638798	460549	493090	384255	380356	260691	277706	6.0395e+06	402094	5.59334e+06	414497	519272	276854	1.32351e+06	5.31698e+06	5.5042e+06
451	Dimethyl5-acetyl-2-(1,3-dimethoxy-1,3-dioxo-2-propanyl)-3-oxo-1,1-cyclopentanedicarboxylate	C16H20O10	372.105	373.113	8.21	2.3687e+07	2.25694e+07	2.23324e+07	2.33472e+07	2.40151e+07	2.24392e+07	2.34145e+07	2.21984e+07	2.52235e+07	2.41616e+07	2.35256e+07	2.11294e+07	2.39001e+07	2.31449e+07	2.29539e+07	2.19703e+07	2.32201e+07	2.22365e+07	2.41574e+07	2.15693e+07	2.30598e+07	1.31737e+07	1.28634e+07	1.46731e+07	1.33778e+07	1.28844e+07	1.26974e+07	1.37472e+07	1.39686e+07	1.31476e+07	1.20787e+07	1.30958e+07	1.33331e+07	1.23392e+07	1.23735e+07	1.23412e+07	1.26072e+07	1.22666e+07	1.24314e+07	1.30141e+07	1.2404e+07	1.29409e+07	2.38353e+07	2.46698e+07
681	1-Amino-4-hydroxy-2-(4-(2-phenoxyethoxy)phenoxy)anthraquinone	C28H21NO6	467.136	468.143	10.008	4.24257e+07	3.55148e+07	4.146e+07	4.05366e+07	3.24293e+07	4.08266e+07	3.2707e+07	3.431e+07	3.54069e+07	3.32991e+07	3.1755e+07	3.14751e+07	3.45002e+07	3.29656e+07	3.42317e+07	2.58266e+07	3.4825e+07	4.18923e+07	3.47114e+07	4.28569e+07	3.56978e+07	191484	179620	183991	218115	240103	223497	225449	217828	148035	176400	160614	152272	143586	128116	165826	140208	167885	122481	181960	170802	176914	3.17225e+06	3.02291e+06
579	Luteolin4'-glucoside	C21H20O11	448.1	449.108	9.222	7.13549e+07	6.55997e+07	6.17877e+07	6.0928e+07	6.6311e+07	6.22623e+07	6.24882e+07	6.16188e+07	6.6023e+07	6.78456e+07	6.06442e+07	5.72007e+07	6.85527e+07	6.55085e+07	7.00063e+07	6.41748e+07	6.73714e+07	6.64718e+07	6.52525e+07	6.56957e+07	6.48549e+07	9.77707e+06	9.71916e+06	1.18726e+07	1.07964e+07	1.03451e+07	9.88911e+06	1.11566e+07	1.13483e+07	8.80161e+06	9.01153e+06	9.65842e+06	8.92868e+06	8.29533e+06	7.79863e+06	9.08581e+06	8.77542e+06	8.16404e+06	8.28998e+06	8.73689e+06	8.74959e+06	9.46001e+06	3.87446e+07	3.89904e+07
258	Deoxynybomycin	C16H14N2O3	282.1	283.108	5.961	1.00763e+07	9.92267e+06	1.16227e+07	1.11121e+07	1.25971e+07	1.17487e+07	1.1619e+07	1.04239e+07	1.3023e+07	1.20647e+07	1.06519e+07	1.00702e+07	1.22674e+07	2.31732e+06	1.24535e+07	8.97375e+06	1.12523e+07	1.09957e+07	1.21079e+07	1.14615e+07	1.08381e+07	1.88632e+06	1.80088e+06	2.12431e+06	1.75542e+06	1.8273e+06	1.69255e+06	1.92639e+06	1.97563e+06	1.77243e+06	1.61126e+06	1.7844e+06	1.72491e+06	1.63836e+06	1.58672e+06	1.79704e+06	1.7385e+06	1.66347e+06	1.62918e+06	1.78366e+06	1.68601e+06	1.77024e+06	3.82336e+06	3.9655e+06
388	apigenin6,8-digalactoside	C27H30O15	594.159	595.166	7.61	4.88289e+07	4.63211e+07	4.20835e+07	4.59734e+07	4.70668e+07	4.75663e+07	4.67346e+07	4.26877e+07	4.99052e+07	4.82384e+07	4.53016e+07	3.99467e+07	4.63961e+07	4.59004e+07	4.94697e+07	4.60131e+07	4.32581e+07	4.68259e+07	4.91174e+07	4.7092e+07	4.62363e+07	8.2148e+06	8.48566e+06	8.91592e+06	9.52389e+06	9.23025e+06	8.72171e+06	9.48885e+06	1.11742e+07	7.69901e+06	8.65892e+06	9.61168e+06	7.68423e+06	7.77898e+06	7.14058e+06	7.55486e+06	9.02159e+06	7.63765e+06	6.81762e+06	7.79643e+06	7.65733e+06	8.44071e+06	2.97888e+07	2.88728e+07
279	DaldinisideB	C15H16O8	324.084	325.092	6.409	3.44622e+06	3.42795e+06	3.49773e+06	3.07424e+06	3.46471e+06	3.61777e+06	3.06988e+06	3.25139e+06	3.3637e+06	3.39947e+06	3.22452e+06	3.24694e+06	3.41348e+06	3.51957e+06	3.45247e+06	3.331e+06	3.20158e+06	2.9998e+06	3.18195e+06	3.47229e+06	3.33283e+06	7.54353e+06	7.58428e+06	7.43789e+06	7.40146e+06	1.27364e+07	6.83009e+06	7.37397e+06	7.67601e+06	6.68049e+06	6.6479e+06	6.767e+06	7.02182e+06	6.93252e+06	6.90296e+06	7.15483e+06	7.50745e+06	6.86582e+06	6.84168e+06	6.77391e+06	7.23515e+06	7.39576e+06	985136	1.80495e+06
822	PenisporolideA	C18H30O5	326.209	327.216	11.39	9.3397e+06	9.21349e+06	8.9767e+06	8.81374e+06	1.01911e+07	9.92407e+06	8.22975e+06	8.20749e+06	8.12926e+06	8.36925e+06	7.26911e+06	8.85861e+06	9.66412e+06	8.20482e+06	9.51522e+06	8.16958e+06	9.07079e+06	7.04751e+06	9.42207e+06	9.11144e+06	8.78639e+06	7.41352e+06	7.91314e+06	8.53668e+06	7.26994e+06	1.04044e+07	1.07971e+07	8.0618e+06	1.08194e+07	7.48808e+06	7.54769e+06	1.04841e+07	7.19362e+06	6.68667e+06	6.97988e+06	7.01848e+06	6.93893e+06	9.35614e+06	9.83e+06	1.06345e+07	7.62524e+06	8.44996e+06	3.36878e+06	3.95543e+06
646	CyclocalopinA-15-OL	C15H20O7	312.121	313.128	9.717	3.6148e+06	3.6509e+06	3.38474e+06	3.26899e+06	3.6969e+06	3.64903e+06	3.27622e+06	3.27186e+06	3.34136e+06	3.77545e+06	3.33402e+06	3.11279e+06	3.61061e+06	3.50061e+06	3.13486e+06	3.69559e+06	3.14561e+06	3.05358e+06	3.0201e+06	3.60271e+06	3.40704e+06	1.10182e+06	1.16084e+06	1.22664e+06	1.05208e+06	1.06746e+06	979876	1.02972e+06	1.40936e+06	1.34859e+06	909602	1.16586e+06	920217	1.22306e+06	954777	1.31241e+06	1.18836e+06	1.08292e+06	1.02989e+06	1.10736e+06	952803	1.11118e+06	3.38048e+06	3.53297e+06
312	Metominostrobin,E-	C16H16N2O3	284.116	285.123	6.81	6.53092e+06	6.2404e+06	6.12651e+06	6.02449e+06	7.02694e+06	6.60079e+06	6.68522e+06	5.94371e+06	7.18063e+06	7.25179e+06	5.58667e+06	5.74869e+06	6.6361e+06	6.1241e+06	6.79904e+06	6.13388e+06	5.15344e+06	4.88525e+06	6.79088e+06	6.59265e+06	6.3031e+06	595569	561113	751796	582246	575508	603480	621933	614191	525394	562772	605409	610749	557423	468033	544816	584180	504212	483227	582471	557466	574599	3.51444e+06	3.46719e+06
197	FuzaninB	C14H19NO4	265.131	266.138	4.28	1.69607e+06	1.44647e+06	1.51577e+06	1.60346e+06	1.64659e+06	1.67666e+06	1.51369e+06	1.41828e+06	1.73106e+06	1.61865e+06	1.56377e+06	1.55827e+06	1.65505e+06	1.60708e+06	1.71549e+06	1.57531e+06	1.6035e+06	1.69548e+06	1.81952e+06	1.42557e+06	1.60429e+06	3.30421e+06	3.23834e+06	3.6729e+06	3.33204e+06	3.21131e+06	3.40621e+06	3.61448e+06	4.37081e+06	3.39464e+06	3.16707e+06	3.1751e+06	3.16258e+06	3.02978e+06	2.85327e+06	3.06569e+06	3.17381e+06	3.31345e+06	3.18578e+06	3.23031e+06	3.12193e+06	3.30119e+06	4.5176e+06	5.07078e+06
859	F-36316C	C20H32O9	416.204	417.212	11.827	1.08311e+07	1.05504e+07	1.07866e+07	1.07654e+07	1.14189e+07	1.07076e+07	1.08136e+07	1.02305e+07	1.14102e+07	1.17559e+07	9.87645e+06	9.85959e+06	1.06947e+07	1.10727e+07	1.12026e+07	9.95734e+06	1.02673e+07	1.02934e+07	1.10864e+07	1.10323e+07	1.07306e+07	3.74631e+06	3.70888e+06	4.18539e+06	4.00554e+06	3.91149e+06	3.64633e+06	3.91308e+06	3.85448e+06	3.75616e+06	3.4321e+06	3.37187e+06	3.52814e+06	3.39648e+06	3.03474e+06	3.36767e+06	3.65737e+06	3.25841e+06	3.06337e+06	3.55565e+06	3.45455e+06	3.5924e+06	1.67526e+07	1.59971e+07
751	1-hydroxy-3-sterpurene	C15H24O	220.182	221.19	10.544	7.73258e+06	5.79212e+06	8.40505e+06	8.81102e+06	7.49203e+06	9.10815e+06	8.80403e+06	7.97064e+06	8.5874e+06	8.56991e+06	6.40958e+06	7.83527e+06	7.07932e+06	8.774e+06	8.49909e+06	9.21242e+06	8.11118e+06	7.88602e+06	5.7569e+06	7.30748e+06	7.90721e+06	1.9316e+06	1.45893e+06	2.01522e+06	1.87139e+06	2.02837e+06	1.6757e+06	1.96275e+06	1.87125e+06	1.78381e+06	1.54712e+06	1.64634e+06	1.66104e+06	1.31748e+06	1.23426e+06	1.56313e+06	1.79086e+06	1.82549e+06	1.95398e+06	1.97902e+06	1.72605e+06	1.74219e+06	4.13165e+06	4.2827e+06
538	Scutellarin	C21H18O12	462.079	463.087	8.919	4.68379e+09	4.42005e+09	4.33393e+09	4.24711e+09	4.71793e+09	4.24419e+09	4.30293e+09	4.16772e+09	4.41663e+09	4.49268e+09	4.18575e+09	4.12225e+09	4.46074e+09	3.90087e+09	4.49791e+09	4.48794e+09	4.78123e+09	3.27206e+09	4.53642e+09	4.39903e+09	4.33356e+09	1.65009e+09	1.55406e+09	1.83852e+09	1.77294e+09	1.6367e+09	1.68523e+09	1.84876e+09	1.73789e+09	1.58069e+09	1.59918e+09	1.64682e+09	1.59032e+09	1.51905e+09	1.44996e+09	1.53152e+09	1.54248e+09	1.41326e+09	1.44118e+09	1.56598e+09	1.6453e+09	1.6125e+09	3.49646e+09	3.47963e+09
577	Scutellarein	C15H10O6	286.047	287.054	9.221	5.4166e+07	5.6194e+07	5.02631e+07	4.19803e+07	7.51995e+07	5.48854e+07	5.00202e+07	5.14737e+07	6.92615e+07	6.02327e+07	4.36521e+07	4.63307e+07	6.22094e+07	5.50219e+07	5.19342e+07	3.81012e+07	5.35662e+07	4.31502e+07	4.57474e+07	5.62041e+07	5.29797e+07	6.25943e+06	6.09765e+06	1.02997e+07	7.17584e+06	8.4349e+06	6.02251e+06	7.02168e+06	6.95469e+06	5.52092e+06	5.81929e+06	6.35545e+06	5.7167e+06	5.20931e+06	7.3604e+06	5.95105e+06	5.6728e+06	5.20425e+06	5.40529e+06	5.54525e+06	5.61408e+06	6.38206e+06	2.62268e+07	2.61126e+07
645	2,4,8,10-Tetraoxaspiro[5.5]undecane-3,9-dicarboxylicacid	C9H12O8	248.053	231.05	9.716	2.07077e+06	1.89855e+06	1.95653e+06	1.85441e+06	1.91556e+06	1.88886e+06	1.85164e+06	1.99283e+06	2.13519e+06	1.9566e+06	1.8316e+06	1.89193e+06	2.10414e+06	1.85873e+06	2.14828e+06	1.88123e+06	1.95569e+06	1.84378e+06	1.85914e+06	1.86866e+06	1.9382e+06	692860	747978	773016	683392	776819	637708	694560	989341	807122	600857	778342	594088	794899	617634	870969	753876	730495	770183	736552	602906	732680	2.86417e+06	3.13921e+06
638	Apigenin-7-glucuronide	C21H18O11	446.084	447.092	9.666	1.2269e+09	1.1476e+09	1.12104e+09	1.16756e+09	1.25364e+09	1.16303e+09	1.121e+09	1.05497e+09	1.21054e+09	1.2186e+09	1.10647e+09	1.04621e+09	1.24681e+09	1.14336e+09	1.24169e+09	1.13047e+09	1.24782e+09	1.08039e+09	1.16378e+09	1.23349e+09	1.16627e+09	6.62582e+08	6.1351e+08	7.42251e+08	6.97565e+08	6.54185e+08	6.71369e+08	7.06409e+08	6.6905e+08	5.55766e+08	6.09639e+08	5.87383e+08	6.16238e+08	5.6199e+08	5.36765e+08	5.69489e+08	5.86678e+08	5.3737e+08	5.56268e+08	6.37135e+08	6.07763e+08	6.1897e+08	1.0649e+09	1.02254e+09
866	Rulepidanol	C15H24O	220.183	203.179	11.899	9.87733e+06	1.01877e+07	1.04906e+07	1.16029e+07	1.25318e+07	1.27971e+07	1.33663e+07	1.00815e+07	1.0347e+07	1.16515e+07	1.07826e+07	1.0371e+07	1.19847e+07	1.12021e+07	1.13676e+07	1.27523e+07	1.03615e+07	1.06707e+07	1.33868e+07	1.14021e+07	1.13608e+07	4.16642e+06	2.88423e+06	4.06583e+06	3.61137e+06	3.94109e+06	3.7427e+06	3.67189e+06	3.25781e+06	3.36253e+06	2.85263e+06	4.23305e+06	2.71383e+06	4.05299e+06	3.03869e+06	3.42686e+06	3.79417e+06	3.429e+06	4.58647e+06	3.62962e+06	5.55454e+06	3.70079e+06	7.16776e+06	6.62707e+06
446	(1S)-1,5-Anhydro-1-[2,3,5,6-tetrahydroxy-4-(3-hydroxybenzoyl)phenyl]-D-glucitol	C19H20O11	424.1	425.107	8.201	1.2832e+06	918066	860496	1.16012e+06	941665	1.059e+06	853455	885984	964066	988935	1.13401e+06	871314	904265	1.19199e+06	941134	994907	1.05558e+06	986127	1.047e+06	1.12919e+06	1.00852e+06	252438	253554	279440	271056	262133	262635	262893	262827	250620	239900	237960	256228	259178	225108	250402	257546	236269	239733	247967	242356	252512	4.59791e+06	4.84048e+06
658	Pyrrolostatin	C15H21NO2	247.157	248.164	9.825	362813	351701	313658	327923	337950	330220	319837	322751	338666	348282	323347	327639	355757	338241	335937	363448	339159	333567	348394	360866	339008	341538	438709	419280	429844	585799	445712	468976	453597	462521	372370	336610	415754	223694	383166	389141	362889	420017	399325	344853	394904	404435	1.87773e+06	1.79423e+06
341	Octa-2,4,6-triynoicacid	C9H6O2	146.037	147.044	7.131	1.49649e+07	1.59202e+07	1.5961e+07	1.48777e+07	1.48573e+07	1.61573e+07	1.62992e+07	1.50985e+07	1.6639e+07	1.58591e+07	1.47571e+07	1.51065e+07	1.69356e+07	1.52282e+07	1.49861e+07	1.5272e+07	1.43054e+07	1.39254e+07	1.63691e+07	1.40564e+07	1.53788e+07	3.62915e+06	3.3454e+06	2.80366e+06	3.55208e+06	3.0478e+06	2.75732e+06	2.64994e+06	3.43609e+06	2.83204e+06	2.42152e+06	3.19846e+06	2.43974e+06	3.2607e+06	3.52207e+06	3.23011e+06	2.51592e+06	3.73148e+06	2.98746e+06	2.71569e+06	3.40458e+06	3.07406e+06	1.27585e+07	1.18162e+07
233	MFCD00672421	C14H23N3O6	329.158	330.166	5.559	609534	603709	600484	573927	607063	595152	594698	588968	604908	618058	561690	551022	567226	582205	604257	573050	596656	563212	582706	572586	587556	8.79533e+06	9.14712e+06	8.07143e+06	9.33956e+06	2.06373e+06	9.47167e+06	9.26311e+06	9.32354e+06	9.1846e+06	9.59506e+06	8.23656e+06	8.4726e+06	9.03921e+06	9.1543e+06	8.1008e+06	1.85317e+06	9.247e+06	8.93171e+06	9.07962e+06	9.21707e+06	8.27936e+06	646012	622515
468	PhyllostictineC	C17H27NO6	341.184	342.191	8.398	353011	430319	335650	407437	379331	364853	341058	372116	270483	340216	395247	336510	335007	585334	417464	347851	436867	392420	582282	284025	385374	140304	137147	142908	141784	138180	137958	141699	142026	131864	124292	129735	135087	131174	117993	140076	130436	124463	120238	141506	133747	134131	4.61948e+06	2.45216e+06
923	ethyl2,4-dihydroxy-6-(8'-hydroxynonyl)benzoate	C18H28O5	324.193	325.2	12.882	2.09457e+07	1.77755e+07	2.21295e+07	2.19885e+07	2.09e+07	2.08923e+07	1.83545e+07	1.90013e+07	2.23416e+07	1.80969e+07	1.78904e+07	1.73108e+07	2.13449e+07	1.80853e+07	2.03745e+07	2.00799e+07	1.7113e+07	1.61301e+07	2.04978e+07	2.09875e+07	1.9612e+07	1.89316e+07	1.76165e+07	2.15763e+07	1.784e+07	1.6694e+07	1.53603e+07	1.87412e+07	2.00326e+07	1.57651e+07	2.16658e+07	1.95119e+07	1.8777e+07	1.68068e+07	1.63855e+07	1.57158e+07	1.77223e+07	1.41786e+07	1.60156e+07	1.7668e+07	1.71022e+07	1.77054e+07	1.01502e+07	1.11354e+07
691	MyxotrilactoneA	C12H20O5	244.131	245.138	10.094	9.95296e+06	1.01271e+07	9.76349e+06	9.95675e+06	1.06226e+07	1.04362e+07	9.84219e+06	9.8979e+06	1.01102e+07	1.02168e+07	9.64025e+06	9.48973e+06	1.01877e+07	9.86552e+06	1.06219e+07	9.78187e+06	9.37613e+06	9.76571e+06	1.08294e+07	1.02186e+07	1.00352e+07	1.6992e+07	1.65426e+07	1.91222e+07	1.67008e+07	3.31914e+07	1.72523e+07	1.81126e+07	3.4993e+07	1.66546e+07	2.91321e+07	1.77219e+07	1.66342e+07	2.82002e+07	1.67695e+07	2.94897e+07	1.73111e+07	1.7218e+07	1.68421e+07	1.67226e+07	1.64081e+07	2.06005e+07	5.84496e+06	6.23814e+06
417	1,3-Dicaffeoylquinicacid	C25H24O12	516.127	517.134	7.888	2.79247e+06	2.80077e+06	2.87548e+06	2.77377e+06	3.17157e+06	2.85254e+06	2.56727e+06	2.75691e+06	2.97118e+06	2.79174e+06	2.60029e+06	2.59495e+06	2.79521e+06	2.80088e+06	2.84536e+06	2.81184e+06	2.64936e+06	2.78903e+06	2.95707e+06	2.78166e+06	2.79897e+06	1.29177e+07	1.45823e+07	1.3861e+07	1.26377e+07	1.20853e+07	1.16949e+07	1.26457e+07	1.49318e+07	1.2043e+07	1.19256e+07	1.29865e+07	1.43556e+07	1.28414e+07	1.13258e+07	1.1976e+07	1.39315e+07	1.30993e+07	1.12142e+07	1.28301e+07	1.21634e+07	1.28024e+07	914392	889160
447	NocazolineA	C10H11NO3	193.073	194.081	8.205	4.32638e+06	3.84129e+06	4.08243e+06	4.33159e+06	4.00972e+06	4.17802e+06	4.3341e+06	3.98279e+06	4.30206e+06	4.43827e+06	4.06875e+06	4.34523e+06	4.12263e+06	4.05193e+06	3.41357e+06	4.08462e+06	4.68776e+06	4.70737e+06	4.50456e+06	4.46356e+06	4.21383e+06	2.626e+06	1.36902e+06	1.62572e+06	2.27683e+06	1.12273e+06	1.44677e+06	2.98555e+06	2.91005e+06	1.25488e+06	2.66179e+06	2.5468e+06	1.7669e+06	2.6191e+06	2.74149e+06	2.66981e+06	1.49667e+06	1.22638e+06	2.21741e+06	1.50203e+06	2.79762e+06	2.09318e+06	6.18113e+06	6.26877e+06
218	2-(4-Nitrobenzyl)succinicacid	C11H11NO6	253.059	254.066	5.222	7.40333e+07	7.59073e+07	7.20418e+07	7.39137e+07	7.57566e+07	7.53528e+07	7.6122e+07	7.32068e+07	7.90884e+07	7.75971e+07	7.24172e+07	7.25155e+07	7.84333e+07	7.44738e+07	7.88429e+07	7.52918e+07	7.46633e+07	7.55614e+07	7.73903e+07	7.6737e+07	7.54673e+07	7.22289e+06	6.77951e+06	7.69081e+06	6.89356e+06	6.82641e+06	7.23023e+06	7.37602e+06	7.27665e+06	6.97062e+06	7.16636e+06	7.06308e+06	6.75746e+06	6.59397e+06	6.64053e+06	7.08437e+06	7.50446e+06	6.79693e+06	6.73612e+06	7.00937e+06	7.25566e+06	7.04375e+06	5.69498e+07	5.67967e+07
466	3-hydroxyoctanoylcarnitine	C15H29NO5	303.204	304.212	8.382	1.1438e+07	1.00645e+07	9.34372e+06	9.62464e+06	1.11848e+07	1.01308e+07	9.89996e+06	9.5637e+06	1.12698e+07	1.05485e+07	1.01062e+07	9.91327e+06	1.0594e+07	9.71125e+06	1.09445e+07	1.01008e+07	1.02703e+07	1.07539e+07	1.07156e+07	1.03027e+07	1.0324e+07	9.2611e+06	7.60557e+06	1.22966e+07	7.83049e+06	9.30033e+06	1.03025e+07	9.54472e+06	1.10682e+07	1.03491e+07	1.06844e+07	9.17255e+06	8.46142e+06	7.3439e+06	6.93091e+06	8.32035e+06	7.80068e+06	7.71562e+06	7.25743e+06	7.81848e+06	1.00762e+07	8.95703e+06	1.26649e+07	1.39802e+07
454	Diaporthacol	C15H24O5	284.162	285.169	8.232	7.73578e+06	7.93561e+06	9.61472e+06	7.69012e+06	1.08116e+07	7.46366e+06	8.73631e+06	6.66084e+06	9.94647e+06	8.269e+06	1.14609e+07	9.81304e+06	1.06135e+07	8.07595e+06	1.03742e+07	8.78383e+06	1.0974e+07	9.67147e+06	9.85608e+06	1.23814e+07	9.34342e+06	7.84358e+06	7.27462e+06	8.91578e+06	1.14997e+07	8.83334e+06	7.98979e+06	8.50282e+06	8.47831e+06	1.08589e+07	6.69269e+06	8.54313e+06	7.25388e+06	7.69194e+06	7.38667e+06	9.0974e+06	7.11768e+06	7.79013e+06	7.64475e+06	8.50637e+06	1.75743e+07	8.77479e+06	1.40979e+07	1.41156e+07
373	Bestatin	C16H24N2O4	308.173	309.18	7.518	4.00509e+06	3.71479e+06	3.71672e+06	3.92466e+06	4.20858e+06	3.98341e+06	3.94415e+06	3.73384e+06	4.27389e+06	4.46323e+06	4.01025e+06	3.9151e+06	3.96237e+06	3.85214e+06	4.0915e+06	4.03593e+06	4.00223e+06	3.74337e+06	4.15918e+06	4.05711e+06	3.98988e+06	1.8428e+06	1.96132e+06	1.97086e+06	1.91658e+06	1.73629e+06	1.55909e+06	1.77665e+06	1.80632e+06	1.65745e+06	1.69444e+06	1.66542e+06	1.83008e+06	1.59292e+06	1.58687e+06	1.71256e+06	1.69058e+06	1.61131e+06	1.68524e+06	1.65896e+06	1.64327e+06	1.72995e+06	7.33976e+06	7.00949e+06
763	methyl9-[(2S,3S,4S,5R)-5-[[(2S,3R,4R)-2-[(1R)-1,2-dihydroxyethyl]-3,4-dihydroxy-pyrrolidin-1-yl]methyl]-3,4-dihydroxy-tetrahydrofuran-2-yl]oxynonanoate	C21H39NO10	465.257	466.264	10.731	3.52096e+06	3.13615e+06	3.12984e+06	3.11291e+06	3.24644e+06	2.84315e+06	3.17812e+06	2.84724e+06	3.63047e+06	3.33269e+06	3.01687e+06	3.00903e+06	3.24104e+06	3.02156e+06	3.07467e+06	3.15991e+06	3.14002e+06	2.90675e+06	3.21244e+06	3.0608e+06	3.14105e+06	9.94902e+06	9.12859e+06	1.0419e+07	9.3373e+06	8.94461e+06	8.78019e+06	9.51722e+06	9.41097e+06	8.95791e+06	8.89541e+06	9.49274e+06	9.37124e+06	9.02833e+06	8.68953e+06	9.17445e+06	8.88747e+06	8.682e+06	9.00518e+06	9.54979e+06	8.98721e+06	9.21041e+06	1.96131e+06	1.80175e+06
404	4'-Hydroxymethyl-1-phenyl-n-hexan-1-one	C13H18O2	206.131	207.138	7.732	6.25747e+07	5.77658e+07	6.08348e+07	5.92963e+07	6.53267e+07	6.25289e+07	5.93113e+07	6.06134e+07	6.68554e+07	6.32459e+07	5.95676e+07	6.05912e+07	6.30489e+07	6.20746e+07	6.54944e+07	6.17892e+07	5.98741e+07	5.90433e+07	6.14916e+07	6.29598e+07	6.17144e+07	2.53461e+07	2.5098e+07	2.54779e+07	2.49609e+07	2.45726e+07	2.7405e+07	2.46652e+07	2.4757e+07	2.4358e+07	2.66277e+07	2.45318e+07	2.16305e+07	2.34007e+07	2.13982e+07	2.32888e+07	2.40111e+07	2.36253e+07	2.2774e+07	2.66611e+07	2.31207e+07	2.43855e+07	5.48289e+07	5.81198e+07
199	1-hydroxymethylindole-3-carboxylicacid	C10H9NO3	191.058	192.065	4.438	329551	302720	320020	314168	314210	290751	299529	321725	319769	311780	316106	360134	365457	315910	295381	318241	302695	292800	297043	311346	314967	6.15587e+06	6.28859e+06	6.75535e+06	6.79935e+06	6.58078e+06	6.51056e+06	6.43731e+06	6.95155e+06	5.89279e+06	5.84544e+06	5.92691e+06	6.02883e+06	6.07141e+06	5.8761e+06	5.82285e+06	5.9729e+06	5.54801e+06	5.80467e+06	6.03765e+06	5.95166e+06	6.16293e+06	1.10678e+06	1.1388e+06
747	AnaepheneA	C15H22O	218.167	219.174	10.521	1.48626e+07	1.48998e+07	1.44845e+07	1.45467e+07	1.59802e+07	1.59093e+07	1.42641e+07	1.47367e+07	1.58688e+07	1.72578e+07	1.40623e+07	1.47592e+07	1.56461e+07	1.67471e+07	1.80629e+07	1.73717e+07	1.76619e+07	1.71781e+07	2.00209e+07	1.581e+07	1.60065e+07	5.20608e+06	4.30685e+06	3.83674e+06	5.71344e+06	4.0552e+06	3.85785e+06	5.74058e+06	4.06238e+06	3.31799e+06	3.12177e+06	5.62591e+06	4.83717e+06	3.10689e+06	3.20594e+06	5.51854e+06	4.34613e+06	4.05013e+06	3.67446e+06	4.98718e+06	3.57865e+06	4.30749e+06	1.05837e+07	8.59476e+06
390	PyrenolineB	C14H13NO3	243.089	244.097	7.616	1.91139e+07	1.76219e+07	1.61695e+07	1.78819e+07	1.83847e+07	1.83708e+07	1.76802e+07	1.591e+07	1.92312e+07	1.87567e+07	1.68172e+07	1.62661e+07	1.87079e+07	1.71913e+07	1.85956e+07	1.7616e+07	1.68373e+07	1.72874e+07	1.83925e+07	1.78126e+07	1.77322e+07	8.16138e+06	7.8993e+06	8.32346e+06	8.16225e+06	8.08744e+06	8.25517e+06	7.92951e+06	9.27113e+06	7.78128e+06	7.97416e+06	9.14472e+06	7.30939e+06	7.20346e+06	7.46657e+06	7.50103e+06	8.84297e+06	7.84053e+06	7.20635e+06	7.63242e+06	7.36269e+06	7.96776e+06	4.11601e+06	3.99551e+06
643	4-Nitrobenzyl2-oxo-2H-chromene-3-carboxylate	C17H11NO6	325.058	326.065	9.7	927001	942106	943945	731715	959711	862423	833600	866238	956996	988743	790964	879179	805591	843639	981176	789706	1.00297e+06	917584	856100	933068	890623	1.31518e+06	1.14956e+06	1.6479e+06	1.86715e+06	1.52538e+06	1.85211e+06	2.08475e+06	1.94127e+06	1.26252e+06	1.4314e+06	1.20445e+06	1.44311e+06	1.07394e+06	1.42492e+06	1.00021e+06	987922	1.26512e+06	1.25328e+06	1.36724e+06	1.33574e+06	1.42166e+06	1.71751e+07	1.8312e+07
319	CylindrocarpyridoneB	C14H21NO5	283.142	284.149	6.913	1.2821e+07	1.14811e+07	1.10556e+07	1.11727e+07	1.35455e+07	1.12615e+07	8.23797e+06	1.00135e+07	1.30543e+07	1.32145e+07	1.00515e+07	9.88077e+06	1.28498e+07	1.14714e+07	1.29789e+07	1.09925e+07	9.93716e+06	8.23604e+06	8.06597e+06	1.10634e+07	1.10693e+07	959111	846784	1.70313e+06	1.26044e+06	974070	1.10615e+06	1.20121e+06	1.16089e+06	964750	870382	1.04276e+06	1.58149e+06	879658	947651	1.07453e+06	956244	1.39517e+06	1.21491e+06	722494	1.06497e+06	1.09634e+06	1.71806e+06	1.74833e+06
677	Kaempferid-3-O-glucuronide	C22H20O12	476.095	477.102	9.952	3.19255e+07	3.12386e+07	2.88529e+07	2.74744e+07	2.56988e+07	2.66807e+07	2.89677e+07	2.91606e+07	2.78427e+07	2.72707e+07	2.90323e+07	2.84094e+07	2.78038e+07	2.98242e+07	2.57835e+07	2.99832e+07	3.54432e+07	3.53986e+07	2.82251e+07	3.04359e+07	2.92726e+07	3.85923e+06	4.39299e+06	5.08318e+06	5.10049e+06	4.80665e+06	6.06334e+06	5.4121e+06	5.31902e+06	6.41618e+06	4.50519e+06	3.75747e+06	4.76942e+06	5.44985e+06	3.98696e+06	4.2235e+06	3.9547e+06	3.63289e+06	4.02359e+06	4.98095e+06	5.27319e+06	4.75054e+06	1.36358e+07	1.46507e+07
200	L-Kynurenine	C10H12N2O3	208.085	209.092	4.444	724445	655613	599920	628605	674816	728041	728354	671921	651323	668347	640452	685376	714843	658640	685993	658411	666953	738434	659918	718098	677925	1.68996e+07	1.59718e+07	1.86446e+07	1.70817e+07	1.74122e+07	1.72396e+07	1.69193e+07	1.79778e+07	1.5529e+07	1.56279e+07	1.5748e+07	1.5683e+07	1.54511e+07	1.56133e+07	1.53269e+07	1.5447e+07	1.51512e+07	1.54497e+07	1.57778e+07	1.54688e+07	1.6221e+07	2.99075e+06	2.91967e+06
399	Dimethyl4-acetamidodecanedioate	C14H25NO5	287.173	288.18	7.673	1.21159e+07	1.21044e+07	1.12082e+07	1.16108e+07	1.1711e+07	1.14917e+07	1.13275e+07	1.11714e+07	1.24004e+07	1.1695e+07	1.04684e+07	1.08441e+07	1.19198e+07	1.1638e+07	1.24159e+07	1.14455e+07	9.97307e+06	1.11852e+07	1.23183e+07	1.21028e+07	1.15574e+07	3.83312e+06	3.86847e+06	4.43187e+06	4.27016e+06	4.54095e+06	3.86438e+06	4.57905e+06	3.76119e+06	3.73148e+06	3.37167e+06	3.94829e+06	4.39141e+06	3.34126e+06	3.91701e+06	4.04051e+06	4.25565e+06	3.97066e+06	3.93125e+06	3.71847e+06	3.89748e+06	3.98322e+06	4.09659e+06	3.33823e+06
111	2-O-Aminohexuronicacid	C6H11NO7	209.054	210.061	1.623	9.73931e+07	9.03194e+07	8.65648e+07	8.74486e+07	9.38794e+07	9.07516e+07	9.01421e+07	8.76799e+07	9.14549e+07	9.67915e+07	9.27647e+07	9.55202e+07	9.59078e+07	8.91634e+07	9.70129e+07	8.63746e+07	9.55079e+07	1.04043e+08	9.83351e+07	9.55732e+07	9.31314e+07	5.15191e+07	4.83699e+07	6.03915e+07	5.08269e+07	4.95352e+07	5.80655e+07	5.50166e+07	5.6066e+07	5.08972e+07	5.23285e+07	4.95837e+07	5.06673e+07	4.30014e+07	4.72721e+07	4.74811e+07	4.68695e+07	4.78128e+07	4.64737e+07	5.01162e+07	4.40339e+07	5.03164e+07	7.29974e+07	7.53624e+07
108	Oryzoxymycin	C10H13NO5	227.079	228.086	1.616	1.65031e+07	2.07559e+07	1.6733e+07	1.53412e+07	1.98999e+07	1.63944e+07	2.00511e+07	1.74474e+07	1.81678e+07	1.85828e+07	1.51383e+07	1.84521e+07	1.81317e+07	1.76376e+07	1.80824e+07	1.98729e+07	1.90757e+07	1.8979e+07	1.8393e+07	1.83028e+07	1.80971e+07	1.00606e+07	1.04366e+07	1.21009e+07	9.15211e+06	9.61258e+06	9.21325e+06	1.24202e+07	1.05744e+07	3.6659e+06	7.67474e+06	8.57082e+06	1.05754e+07	1.00586e+07	8.05425e+06	1.23074e+07	1.07185e+07	1.11669e+07	9.17629e+06	1.13257e+07	1.24313e+07	9.96482e+06	4.8266e+06	4.29444e+06
767	Pimara-7,15-dien-3-beta-olditerpene	C20H32O	288.245	271.242	10.763	1.26551e+06	904010	996177	1.20578e+06	1.25261e+06	876651	930701	1.03966e+06	1.01167e+06	1.03515e+06	898840	733548	802148	950394	1.29214e+06	900802	1.11131e+06	787407	841684	915554	987587	1.71553e+06	1.64236e+06	1.90034e+06	1.60142e+06	1.66905e+06	1.80242e+06	1.68207e+06	1.6865e+06	1.60192e+06	1.63207e+06	1.68656e+06	1.63472e+06	1.51706e+06	1.2195e+06	1.74253e+06	1.67238e+06	1.51021e+06	1.57384e+06	1.54646e+06	1.6074e+06	1.63222e+06	598093	547775
291	5-Deoxy-7-methylbostrycoidin	C16H13NO4	283.084	284.092	6.571	5.99271e+06	5.69959e+06	5.82277e+06	5.39585e+06	5.95373e+06	5.57535e+06	5.46561e+06	5.32907e+06	5.83555e+06	5.93049e+06	5.06566e+06	5.05523e+06	5.93734e+06	5.43495e+06	5.53933e+06	5.51233e+06	5.71486e+06	5.37739e+06	5.75308e+06	5.8291e+06	5.611e+06	4.24701e+06	3.95592e+06	4.42893e+06	4.10006e+06	4.37544e+06	4.57017e+06	4.31288e+06	4.16171e+06	3.77824e+06	4.51462e+06	4.17352e+06	3.99046e+06	3.67685e+06	3.44582e+06	3.89847e+06	4.15963e+06	4.48671e+06	3.58149e+06	3.94985e+06	3.64011e+06	4.07239e+06	1.6094e+06	2.05054e+06
325	8-(4'-O-methyl-α-rhamnopyranosyloxy)-3,4-dihydroquinolin-2(1H)-one	C16H21NO6	323.137	324.144	7.02	3.89236e+06	2.90191e+06	3.59359e+06	3.41314e+06	3.95862e+06	4.08719e+06	3.7474e+06	3.15426e+06	2.92171e+06	3.86071e+06	3.43645e+06	3.368e+06	3.8058e+06	3.86558e+06	4.16366e+06	4.02505e+06	3.28899e+06	3.54312e+06	3.80573e+06	3.73925e+06	3.62863e+06	7.09052e+06	7.48875e+06	5.31822e+06	7.11369e+06	6.57398e+06	4.57417e+06	8.31274e+06	5.29689e+06	7.55741e+06	3.98831e+06	4.47456e+06	6.92877e+06	6.55639e+06	7.21853e+06	4.43664e+06	4.67755e+06	4.47019e+06	3.63328e+06	4.44942e+06	7.20865e+06	5.86843e+06	1.03093e+07	9.31498e+06
411	1-(5-(1-hydroxypentyl)furan-2-yl)propane-1,2-diol	C12H20O4	228.136	229.143	7.773	9.82135e+07	9.05403e+07	8.90207e+07	8.64047e+07	9.58726e+07	9.24265e+07	9.21921e+07	8.51077e+07	1.00307e+08	9.99369e+07	8.8609e+07	8.85492e+07	9.37812e+07	8.83829e+07	9.65214e+07	9.05349e+07	9.04805e+07	8.95065e+07	9.56522e+07	8.96243e+07	9.20832e+07	1.15934e+07	1.31677e+07	1.44709e+07	1.32244e+07	1.36791e+07	1.506e+07	1.3833e+07	1.37734e+07	1.27408e+07	1.55738e+07	1.24569e+07	1.17177e+07	1.24205e+07	1.09797e+07	1.15073e+07	1.45747e+07	1.28444e+07	1.14993e+07	1.41015e+07	1.34248e+07	1.31322e+07	5.25375e+07	5.08932e+07
410	(-)-jasmonicacid	C12H18O3	210.125	211.133	7.773	8.01085e+07	7.45669e+07	7.1273e+07	6.9699e+07	7.77346e+07	7.51479e+07	7.28683e+07	6.91485e+07	8.32031e+07	7.93152e+07	7.02813e+07	7.03774e+07	7.48649e+07	7.01887e+07	7.64358e+07	7.3027e+07	7.483e+07	7.34299e+07	7.87871e+07	7.18587e+07	7.43573e+07	1.40124e+07	1.38518e+07	1.50516e+07	1.25763e+07	1.36968e+07	1.49352e+07	1.12741e+07	1.37079e+07	1.23078e+07	1.40622e+07	1.28432e+07	1.01862e+07	1.22039e+07	1.10267e+07	1.20756e+07	1.39173e+07	1.18163e+07	1.19652e+07	1.38804e+07	1.70937e+07	1.31242e+07	4.20982e+07	3.96824e+07
128	2-Amino-3,4,5,7,8,9,10-heptahydroxyundecanedial	C11H21NO9	311.121	312.129	1.814	3.39472e+06	3.42933e+06	3.35744e+06	3.2247e+06	3.62386e+06	2.82095e+06	3.0052e+06	3.00754e+06	3.69307e+06	3.50322e+06	2.80578e+06	3.02531e+06	3.6228e+06	3.1007e+06	2.76606e+06	3.40358e+06	3.17391e+06	2.8312e+06	2.67407e+06	3.29577e+06	3.18796e+06	1.41586e+06	1.30762e+06	1.5161e+06	1.38347e+06	668412	618954	542293	1.37166e+06	1.23546e+06	583751	1.3243e+06	593927	543357	1.27686e+06	1.17754e+06	511041	1.27214e+06	983879	1.26e+06	1.38277e+06	1.04847e+06	2.92179e+06	2.31325e+06
755	(13R)-13-[(2R,3R,4R,5R)-3,4-Dihydroxy-5-(hydroxymethyl)-2-pyrrolidinyl]-1,13-dihydroxy-5-tridecanone	C18H35NO6	361.246	362.253	10.638	6.1826e+06	9.49119e+06	6.09476e+06	5.87849e+06	6.73138e+06	6.42272e+06	5.95058e+06	5.99373e+06	7.12361e+06	6.62703e+06	6.10547e+06	5.98231e+06	6.876e+06	5.98959e+06	5.94054e+06	6.22181e+06	6.08062e+06	6.26288e+06	1.04113e+07	5.93505e+06	6.61508e+06	3.90904e+06	3.31597e+06	4.17718e+06	5.42045e+06	3.32877e+06	3.88535e+06	3.57065e+06	3.95429e+06	3.45548e+06	3.4033e+06	3.75198e+06	3.90724e+06	3.27926e+06	3.90848e+06	3.41908e+06	5.54836e+06	3.52784e+06	3.879e+06	3.56773e+06	4.81557e+06	3.90125e+06	2.90053e+06	2.95811e+06
809	luteolin	C15H10O6	286.047	287.055	11.224	2.86175e+07	2.32676e+07	2.24003e+07	2.27186e+07	3.00773e+07	2.6619e+07	2.2601e+07	2.48607e+07	2.32747e+07	2.83521e+07	2.1531e+07	2.19219e+07	2.83485e+07	2.38557e+07	2.9712e+07	2.70163e+07	2.39593e+07	2.64881e+07	2.89066e+07	2.81928e+07	2.56361e+07	1.5305e+08	1.52265e+08	1.74397e+08	1.70524e+08	1.63107e+08	1.58732e+08	1.6659e+08	1.69064e+08	1.5651e+08	1.52547e+08	1.57683e+08	1.50633e+08	1.42743e+08	1.39075e+08	1.47195e+08	1.50408e+08	1.46509e+08	1.41547e+08	1.56076e+08	1.49909e+08	1.54928e+08	6.37717e+07	5.19215e+07
113	4-(beta-Acetylaminoethyl)imidazole	C7H11N3O	153.09	154.097	1.63	2.67543e+07	2.64652e+07	2.50061e+07	2.45724e+07	2.62855e+07	2.59893e+07	2.52613e+07	2.38817e+07	2.67092e+07	2.69226e+07	2.4369e+07	2.47867e+07	2.64511e+07	2.48258e+07	2.60222e+07	2.44197e+07	2.59412e+07	2.67157e+07	2.61778e+07	2.56528e+07	2.56605e+07	6.88593e+08	6.70826e+08	7.70119e+08	6.98832e+08	5.95014e+08	6.91901e+08	7.25886e+08	7.27774e+08	6.89342e+08	6.38919e+08	6.84218e+08	6.93976e+08	6.19534e+08	6.19873e+08	6.66846e+08	6.51999e+08	5.85636e+08	5.82461e+08	6.65857e+08	5.78974e+08	6.62329e+08	3.26751e+07	3.25989e+07
813	Gloeolactone	C18H28O3	292.203	293.211	11.302	1.50346e+07	1.53127e+07	1.41384e+07	1.38531e+07	1.53863e+07	1.45586e+07	1.48442e+07	1.29663e+07	1.61886e+07	1.505e+07	1.36076e+07	1.29934e+07	1.49987e+07	1.45462e+07	1.53185e+07	1.52798e+07	1.44808e+07	1.3466e+07	1.50968e+07	1.50931e+07	1.46107e+07	7.58436e+06	7.28034e+06	9.58475e+06	1.02982e+07	8.7367e+06	8.92764e+06	8.95253e+06	9.65214e+06	8.57311e+06	8.2055e+06	8.85947e+06	8.57726e+06	7.29728e+06	7.54617e+06	8.15265e+06	8.36846e+06	8.91371e+06	6.67055e+06	8.7325e+06	8.37425e+06	8.46438e+06	6.21536e+06	6.29855e+06
131	4-amino-4,6-dideoxyglucose-alanopine	C12H22N2O7	306.142	307.15	1.847	429337	424626	444239	432215	451960	462444	430769	442052	433296	446658	422805	420960	444033	445906	434596	422787	430368	421904	441934	439472	436118	429896	450945	487321	471040	466082	440897	486976	447596	430046	422265	443297	417703	448653	398664	448880	437154	420168	437800	438486	440096	443198	1.63219e+06	1.62989e+06
652	Catechin3'-O-beta-D-glucopyranoside	C21H24O11	452.132	453.139	9.776	1.70346e+07	1.76731e+07	1.64886e+07	1.64671e+07	1.76525e+07	1.68504e+07	1.62602e+07	1.50089e+07	3.27822e+07	1.71268e+07	1.63695e+07	1.5302e+07	1.85787e+07	1.80694e+07	1.68003e+07	1.66605e+07	1.60672e+07	1.62003e+07	1.6987e+07	1.6068e+07	1.75224e+07	522857	432429	517572	575901	487724	498692	566267	569550	477390	486343	446806	494978	455603	453877	506235	470021	438934	421777	525750	506046	492738	4.75232e+06	5.76269e+06
149	Trofinetide	C13H21N3O6	315.143	316.15	2.135	3.1924e+06	4.0054e+06	4.36357e+06	4.26378e+06	3.62997e+06	2.69249e+06	4.06922e+06	4.60516e+06	3.34551e+06	3.26269e+06	3.10577e+06	3.74711e+06	3.75841e+06	4.46906e+06	3.65692e+06	4.30512e+06	3.58191e+06	4.55679e+06	3.39958e+06	4.40174e+06	3.82063e+06	1.50555e+07	1.4337e+07	1.62936e+07	1.52427e+07	1.45667e+07	1.46262e+07	1.60935e+07	1.63149e+07	1.38232e+07	1.39769e+07	1.45016e+07	1.39628e+07	1.40474e+07	1.28594e+07	1.37685e+07	1.38178e+07	1.36464e+07	1.34962e+07	1.41242e+07	1.40711e+07	1.44313e+07	3.92723e+06	4.24296e+06
130	HymexazolN-glucoside	C10H15NO7	261.085	262.092	1.846	1.05215e+06	1.04061e+06	1.08867e+06	1.05921e+06	1.1076e+06	1.13329e+06	1.05566e+06	1.08332e+06	1.04671e+06	1.0684e+06	1.03471e+06	1.03163e+06	1.08817e+06	1.09276e+06	1.06504e+06	1.0361e+06	1.03705e+06	1.03394e+06	1.08303e+06	1.07699e+06	1.06575e+06	2.58487e+06	2.50987e+06	2.43469e+06	2.58911e+06	2.47071e+06	2.6272e+06	2.60995e+06	2.45021e+06	2.62948e+06	2.58022e+06	2.81196e+06	2.60877e+06	2.44607e+06	2.65936e+06	2.58716e+06	2.70157e+06	2.72732e+06	2.88022e+06	2.55876e+06	2.60196e+06	2.60347e+06	1.28348e+07	1.34763e+07
892	Kaempferide	C16H12O6	300.063	301.07	12.262	3.55328e+07	3.62931e+07	3.42051e+07	3.47771e+07	3.66795e+07	3.38969e+07	3.38211e+07	3.25912e+07	3.67341e+07	3.57677e+07	3.21684e+07	3.21178e+07	3.66944e+07	3.59174e+07	3.698e+07	3.48365e+07	3.60637e+07	3.47394e+07	3.76038e+07	3.67819e+07	3.52101e+07	1.26283e+08	1.20397e+08	1.45137e+08	1.34516e+08	1.33553e+08	1.34239e+08	1.37922e+08	1.38172e+08	1.25089e+08	1.20329e+08	1.24117e+08	1.21236e+08	1.12499e+08	1.08882e+08	1.19873e+08	1.20462e+08	1.14789e+08	1.16631e+08	1.20417e+08	1.19396e+08	1.24697e+08	7.0972e+07	7.14479e+07
634	3,4-diCDOA	C26H24O13	544.121	545.129	9.643	5.6746e+08	5.56071e+08	5.45423e+08	5.78804e+08	5.95921e+08	5.73781e+08	5.68622e+08	5.24232e+08	5.91147e+08	5.86256e+08	5.3184e+08	5.10879e+08	5.92277e+08	5.50047e+08	5.90769e+08	5.73461e+08	5.60662e+08	5.00733e+08	5.59122e+08	5.61542e+08	5.60952e+08	2.71742e+08	2.61756e+08	2.80443e+08	2.69999e+08	2.56809e+08	2.58152e+08	2.63597e+08	2.50721e+08	2.4335e+08	2.54092e+08	2.55638e+08	2.72901e+08	2.50142e+08	2.35156e+08	2.48289e+08	2.58642e+08	2.33312e+08	2.45418e+08	2.70961e+08	2.62423e+08	2.57177e+08	3.83905e+08	3.65943e+08
915	AllahabadolactoneB	C18H26O3	290.188	291.195	12.72	4.0539e+07	4.26111e+07	4.57011e+07	4.06755e+07	4.50012e+07	4.13438e+07	4.35166e+07	3.73475e+07	4.47964e+07	4.74914e+07	3.80266e+07	3.46577e+07	3.95246e+07	4.15573e+07	4.38695e+07	3.90631e+07	4.00848e+07	3.82858e+07	4.42765e+07	3.99283e+07	4.14149e+07	2.08006e+07	1.99594e+07	2.20369e+07	1.96773e+07	2.17524e+07	1.84744e+07	2.02177e+07	2.18596e+07	1.82315e+07	1.73611e+07	2.19964e+07	2.02339e+07	2.03486e+07	1.68363e+07	1.96812e+07	2.148e+07	1.96249e+07	1.83696e+07	1.83136e+07	1.88997e+07	1.98078e+07	1.81292e+07	1.46388e+07
342	4-COA	C17H18O11	398.085	399.092	7.138	1.76616e+08	1.68719e+08	1.61171e+08	1.54196e+08	1.75824e+08	1.69551e+08	1.66006e+08	1.55775e+08	1.7961e+08	1.6932e+08	1.58444e+08	1.5291e+08	1.81063e+08	1.68507e+08	1.73624e+08	1.68646e+08	1.68159e+08	1.68713e+08	1.73192e+08	1.67917e+08	1.67898e+08	2.65002e+07	2.78295e+07	3.40101e+07	2.90967e+07	2.74993e+07	2.90212e+07	3.01993e+07	3.05253e+07	2.9731e+07	2.62494e+07	2.7497e+07	2.52894e+07	2.57595e+07	2.60736e+07	2.70346e+07	2.59286e+07	3.18103e+07	2.68177e+07	2.76637e+07	2.64589e+07	2.80498e+07	1.1491e+08	1.09749e+08
365	Erbstatin	C9H9NO3	179.058	180.065	7.371	3.73365e+07	3.70286e+07	3.55719e+07	3.50961e+07	3.95177e+07	3.91618e+07	3.79718e+07	3.32371e+07	3.95721e+07	3.84066e+07	3.62989e+07	3.76451e+07	3.75517e+07	3.47315e+07	4.06244e+07	3.73609e+07	3.50323e+07	3.99749e+07	3.94004e+07	3.65591e+07	3.7404e+07	4.08016e+06	3.98792e+06	9.5696e+06	3.91233e+06	4.3149e+06	4.02317e+06	4.15799e+06	4.03787e+06	1.05362e+07	8.21087e+06	3.86667e+06	9.20964e+06	8.96401e+06	9.97914e+06	4.03909e+06	4.07543e+06	4.09191e+06	3.82087e+06	4.15156e+06	4.16679e+06	5.65981e+06	1.02391e+07	1.06319e+07
261	protocatechuicacid	C7H6O4	154.027	155.034	5.987	3.56324e+06	2.49888e+06	2.39609e+06	2.92893e+06	3.61409e+06	2.58754e+06	3.2449e+06	3.50411e+06	3.88637e+06	2.54327e+06	2.59842e+06	3.16311e+06	3.51958e+06	3.06413e+06	3.50627e+06	3.07228e+06	3.25689e+06	3.44408e+06	3.16312e+06	2.7084e+06	3.11318e+06	1.33887e+06	1.6063e+06	1.46311e+06	1.30536e+06	1.45491e+06	1.40903e+06	1.3538e+06	1.66248e+06	1.71749e+06	1.24777e+06	1.30894e+06	1.28435e+06	1.16098e+06	1.41479e+06	1.26278e+06	1.26786e+06	1.47296e+06	1.50572e+06	1.5598e+06	1.29319e+06	1.40452e+06	2.46236e+06	2.6086e+06
612	Allyl3-phenylpropanoate	C12H14O2	190.099	191.106	9.468	2.85051e+07	3.21052e+07	2.7049e+07	2.84423e+07	2.87545e+07	3.08625e+07	2.71073e+07	2.77109e+07	3.18461e+07	2.92466e+07	2.78026e+07	2.97753e+07	2.86172e+07	2.81014e+07	2.82599e+07	2.8911e+07	2.73857e+07	2.63719e+07	2.9416e+07	2.87461e+07	2.87508e+07	1.49813e+08	1.41264e+08	1.58117e+08	1.46116e+08	1.51504e+08	1.46434e+08	1.48098e+08	1.62866e+08	1.62478e+08	1.34807e+08	1.5076e+08	1.41027e+08	1.44694e+08	1.29386e+08	1.52197e+08	1.48701e+08	1.43773e+08	1.5166e+08	1.42481e+08	1.42112e+08	1.47414e+08	2.12828e+07	2.17683e+07
514	Deca-5,7,9-triynol	C10H10O	146.073	147.08	8.721	1.50952e+07	1.66868e+07	1.54822e+07	1.55475e+07	1.61614e+07	1.67807e+07	1.60813e+07	1.67805e+07	1.60814e+07	1.53427e+07	1.63691e+07	1.60868e+07	1.68934e+07	1.77097e+07	1.6541e+07	1.74371e+07	1.67914e+07	1.47326e+07	1.65255e+07	1.64447e+07	1.62786e+07	9.45317e+06	1.14573e+07	1.18839e+07	1.41803e+07	1.16598e+07	1.23053e+07	1.03321e+07	1.19002e+07	1.35402e+07	1.10285e+07	1.08699e+07	9.74904e+06	1.2546e+07	8.77545e+06	1.3142e+07	9.4703e+06	1.02264e+07	1.07832e+07	9.83165e+06	1.12089e+07	1.12172e+07	1.20578e+07	1.24103e+07
556	EuvesperinsA	C16H27NO5	313.188	314.196	9.117	1.01235e+06	1.02496e+06	949359	956686	1.05575e+06	848154	996288	836067	1.67946e+06	1.07338e+06	1.07778e+06	1.0119e+06	1.08657e+06	919256	1.19182e+06	951457	957111	897237	1.036e+06	1.0371e+06	1.02993e+06	1.36328e+07	1.36978e+07	1.54614e+07	1.43079e+07	1.34549e+07	1.39764e+07	1.42802e+07	1.46083e+07	1.29963e+07	1.25441e+07	1.38025e+07	1.32132e+07	1.2432e+07	1.22581e+07	1.21975e+07	1.33085e+07	1.20095e+07	1.26637e+07	1.32002e+07	1.25056e+07	1.33275e+07	821719	711278
429	alpha-L-Rhap-(1->3)-beta-D-GlcpO[CH2]5NH2	C17H33NO10	411.21	412.218	8.041	1.23859e+06	1.21141e+06	1.16663e+06	1.1192e+06	1.20567e+06	1.12685e+06	1.1859e+06	1.1185e+06	1.32087e+06	1.23013e+06	1.14546e+06	1.09984e+06	1.26033e+06	1.1265e+06	1.28242e+06	1.06145e+06	1.13951e+06	1.04942e+06	1.18832e+06	1.20757e+06	1.17423e+06	1.44815e+07	1.40136e+07	1.67677e+07	1.38112e+07	1.36923e+07	1.38206e+07	1.49338e+07	1.50722e+07	1.48432e+07	1.36853e+07	1.42251e+07	1.38286e+07	1.37012e+07	1.36087e+07	1.37915e+07	1.41297e+07	1.49905e+07	1.38504e+07	1.37172e+07	1.35379e+07	1.42251e+07	1.64097e+06	1.74627e+06
801	3,4,9-triCDOA	C35H30O16	706.153	707.16	11.156	1.52716e+07	1.52171e+07	1.52014e+07	1.53409e+07	1.6108e+07	1.44074e+07	1.48248e+07	1.55447e+07	1.51663e+07	1.51459e+07	1.36279e+07	1.38371e+07	1.43582e+07	1.57109e+07	1.55237e+07	1.54859e+07	1.49635e+07	1.37022e+07	1.58067e+07	1.58967e+07	1.5057e+07	1.89561e+06	1.86237e+06	1.96685e+06	1.88521e+06	1.78701e+06	1.71506e+06	1.84854e+06	1.84427e+06	1.54059e+06	1.63784e+06	1.74398e+06	1.73262e+06	1.73347e+06	1.57031e+06	1.66824e+06	1.57877e+06	1.51677e+06	1.56065e+06	1.71427e+06	1.57323e+06	1.71878e+06	3.827e+06	3.98835e+06
854	9-epi-sacrolideA	C18H28O4	308.199	309.206	11.795	8.28578e+06	7.89685e+06	7.95966e+06	7.98515e+06	9.63172e+06	8.28489e+06	7.85567e+06	7.18017e+06	8.91997e+06	8.94373e+06	7.42577e+06	7.34485e+06	8.95177e+06	8.21453e+06	8.66773e+06	7.21378e+06	8.2036e+06	8.03562e+06	8.87154e+06	8.48336e+06	8.21781e+06	5.21402e+06	5.23101e+06	5.60311e+06	4.9217e+06	5.24672e+06	5.80752e+06	5.18877e+06	5.17453e+06	5.00001e+06	4.41567e+06	4.98199e+06	4.97537e+06	4.64955e+06	4.53689e+06	4.7948e+06	4.79943e+06	4.52842e+06	4.28063e+06	5.27554e+06	4.99256e+06	4.98091e+06	5.01725e+06	4.30446e+06
271	NNK(carcinogen)	C10H13N3O2	207.101	208.108	6.276	673356	653411	613929	558051	603780	581889	573337	567261	576297	671899	568610	577300	708323	642203	589690	682733	680277	629387	562830	582711	614864	4.0293e+07	3.88133e+07	4.32663e+07	3.84266e+07	3.79314e+07	3.88015e+07	4.18388e+07	4.20786e+07	3.91693e+07	3.81785e+07	4.10412e+07	3.82671e+07	3.79701e+07	3.89337e+07	3.95896e+07	4.07066e+07	3.81375e+07	3.65942e+07	4.03478e+07	3.76571e+07	3.94021e+07	275103	233979
518	DimethylN,N-bis{[(2-methyl-2-propanyl)oxy]carbonyl}-L-glutamate	C17H29NO8	375.189	376.196	8.723	1.37828e+07	1.29411e+07	1.45878e+07	1.29963e+07	1.31311e+07	1.25492e+07	1.30325e+07	1.33716e+07	1.31163e+07	1.34031e+07	1.33517e+07	1.29633e+07	1.50107e+07	1.43445e+07	1.42191e+07	1.37054e+07	1.42029e+07	1.3167e+07	1.33265e+07	1.44083e+07	1.35806e+07	1.12874e+07	1.07666e+07	1.13634e+07	1.0822e+07	1.1658e+07	1.17526e+07	1.08433e+07	1.0729e+07	1.01316e+07	1.09734e+07	1.10906e+07	1.14023e+07	1.16446e+07	1.15944e+07	1.24033e+07	1.19816e+07	1.09414e+07	1.05066e+07	1.06758e+07	1.05024e+07	1.11535e+07	1.29167e+07	1.33446e+07
265	(2R,3R,4R,5S)-1-[4-(2,2-Dimethyl-1,3-dioxolan-4-yl)butyl]-2-(hydroxymethyl)-3,4,5-piperidinetriol	C15H29NO6	319.199	320.207	6.128	298891	292820	295801	314112	309858	296659	294857	282560	326618	309528	286836	269868	284498	290515	331055	308679	306099	291095	313042	316359	300988	179837	180686	191767	185107	182543	177597	183857	190252	170662	177489	171482	172469	173983	174300	177871	178986	160471	173663	180568	181010	178230	253833	249761
358	Diethyl1,4,10,13-tetraoxa-7,16-diazacyclooctadecane-7,16-dicarboxylate	C18H34N2O8	406.231	407.239	7.273	8.25793e+06	8.09728e+06	7.42496e+06	7.60313e+06	9.00421e+06	8.19246e+06	7.99084e+06	7.29485e+06	9.05261e+06	8.31381e+06	7.62954e+06	7.64107e+06	8.4244e+06	7.80155e+06	8.72695e+06	8.09141e+06	5.81488e+06	7.97235e+06	8.60595e+06	7.92399e+06	7.99321e+06	253490	231385	242898	259672	267592	222259	244475	242228	213254	215971	240626	269264	229168	207915	237430	226446	245501	243939	238826	247690	239001	1.1756e+06	1.07787e+06
884	Apigenin	C15H10O5	270.053	271.06	12.137	1.26768e+08	1.2299e+08	1.1717e+08	1.19927e+08	1.24159e+08	1.1691e+08	1.18161e+08	1.46555e+08	1.28283e+08	1.21288e+08	1.12525e+08	1.14751e+08	1.28464e+08	1.25864e+08	1.25484e+08	1.50784e+08	1.30012e+08	1.20862e+08	1.25846e+08	1.23673e+08	1.25024e+08	6.16264e+08	6.06413e+08	7.20563e+08	6.60846e+08	6.31664e+08	6.28941e+08	6.83597e+08	6.86781e+08	6.00751e+08	6.0511e+08	6.07727e+08	5.93435e+08	5.53891e+08	5.35773e+08	5.89889e+08	6.05304e+08	5.68782e+08	5.58931e+08	5.89468e+08	5.81257e+08	6.11269e+08	3.8503e+08	3.71504e+08
262	SalinosporamideK	C13H17NO4	251.116	252.123	6.025	4.91232e+06	4.83852e+06	4.12668e+06	4.51607e+06	5.03805e+06	4.99e+06	4.85158e+06	4.7078e+06	5.1664e+06	4.42983e+06	4.86085e+06	3.92561e+06	4.84496e+06	4.83825e+06	5.03568e+06	4.70765e+06	7.36029e+06	4.77854e+06	3.9855e+06	3.91933e+06	4.7917e+06	6.1782e+06	6.93575e+06	8.98749e+06	6.90895e+06	6.74892e+06	6.28539e+06	7.21933e+06	8.93851e+06	8.09294e+06	5.97455e+06	7.28921e+06	5.68863e+06	5.02434e+06	6.12508e+06	5.86069e+06	5.93801e+06	6.4944e+06	5.92051e+06	6.58165e+06	6.26586e+06	6.67292e+06	3.09354e+06	3.16633e+06
844	Valilactone	C22H39NO5	397.283	398.29	11.671	2.59368e+06	2.41151e+06	2.25554e+06	2.70817e+06	2.77773e+06	2.61826e+06	2.37622e+06	2.41721e+06	2.80039e+06	2.37544e+06	2.25979e+06	2.1823e+06	2.73416e+06	2.49138e+06	2.65788e+06	2.42719e+06	2.47912e+06	2.36747e+06	2.78157e+06	2.46217e+06	2.50886e+06	1.15522e+07	1.1511e+07	1.33041e+07	1.17116e+07	1.09504e+07	1.06244e+07	1.10738e+07	1.17194e+07	1.08566e+07	1.06034e+07	1.21284e+07	1.16255e+07	1.17386e+07	1.05015e+07	1.19875e+07	1.17838e+07	1.05226e+07	1.03021e+07	1.12025e+07	1.07619e+07	1.13231e+07	1.02195e+06	912316
811	Quercetin	C15H10O7	302.042	303.05	11.282	2.85104e+06	2.64941e+06	2.60336e+06	2.55195e+06	2.77209e+06	2.63013e+06	2.84219e+06	2.24779e+06	2.94683e+06	2.67938e+06	2.59729e+06	2.53568e+06	2.78509e+06	2.65297e+06	2.72878e+06	2.50857e+06	2.67553e+06	2.47118e+06	2.84031e+06	2.61973e+06	2.65946e+06	1.35863e+07	1.32845e+07	1.42635e+07	1.32993e+07	1.26389e+07	1.27118e+07	1.33213e+07	1.35936e+07	1.26647e+07	1.23773e+07	1.32302e+07	1.28092e+07	1.33145e+07	1.20389e+07	1.22995e+07	1.20178e+07	1.26108e+07	1.23857e+07	1.32584e+07	1.3224e+07	1.29465e+07	3.10684e+06	2.91373e+06
804	Hydroxymethyldecylparaben	C18H28O4	308.199	309.206	11.182	1.44234e+07	1.07164e+07	1.29187e+07	1.10783e+07	1.4463e+07	1.01808e+07	1.33805e+07	1.03258e+07	8.62089e+06	8.83217e+06	8.8643e+06	1.26289e+07	1.06252e+07	1.03619e+07	1.13481e+07	1.32792e+07	1.06064e+07	9.12777e+06	1.19324e+07	1.38295e+07	1.13772e+07	8.2849e+06	8.01573e+06	9.29675e+06	8.11746e+06	7.59184e+06	8.03927e+06	8.72992e+06	8.69686e+06	7.41352e+06	7.60979e+06	8.28034e+06	7.66529e+06	7.3893e+06	7.21876e+06	7.87253e+06	7.68912e+06	7.38957e+06	8.39367e+06	8.1734e+06	7.36625e+06	7.96171e+06	4.91708e+06	4.7508e+06
231	SesbanimideA	C15H21NO7	327.132	328.139	5.531	3.62334e+07	2.74031e+07	3.55179e+07	3.04354e+07	3.79225e+07	3.62749e+07	2.91893e+07	2.9023e+07	2.78742e+07	2.91177e+07	2.63654e+07	2.46889e+07	2.66696e+07	2.74874e+07	3.09536e+07	2.88422e+07	3.83639e+07	2.8445e+07	2.98064e+07	2.64399e+07	3.03527e+07	3.91799e+06	3.63346e+06	4.13983e+06	4.48052e+06	3.61237e+06	3.68218e+06	3.68381e+06	4.15577e+06	3.40045e+06	3.36397e+06	3.39687e+06	3.56905e+06	3.09106e+06	3.05068e+06	3.44588e+06	4.114e+06	3.13318e+06	3.16402e+06	3.19558e+06	3.52522e+06	3.58779e+06	1.05838e+07	8.77164e+06
356	N,N'-1,2-Cyclohexanediyldi(2-furamide)	C16H18N2O4	302.126	303.134	7.234	2.15703e+07	2.08473e+07	1.99203e+07	1.92167e+07	2.15829e+07	2.01424e+07	1.84432e+07	1.93905e+07	2.17788e+07	2.04744e+07	1.8439e+07	1.80613e+07	2.04226e+07	2.01077e+07	2.02392e+07	1.96063e+07	2.06788e+07	1.93548e+07	2.0676e+07	2.06335e+07	2.00793e+07	1.65777e+07	1.22107e+07	1.35979e+07	1.25247e+07	1.62069e+07	1.23387e+07	1.28429e+07	1.32819e+07	1.19146e+07	1.18443e+07	1.34242e+07	1.64256e+07	1.19341e+07	1.15331e+07	1.29492e+07	1.33661e+07	1.46866e+07	1.15375e+07	1.19947e+07	1.26441e+07	1.31918e+07	2.95095e+06	2.95532e+06
338	N,N'-1,2-Cyclohexanediyldi(2-furamide)	C16H18N2O4	302.126	303.134	7.112	1.86695e+07	1.84771e+07	1.80936e+07	1.74604e+07	1.93786e+07	1.83747e+07	1.81067e+07	1.62332e+07	1.99333e+07	1.85421e+07	1.74145e+07	1.66955e+07	1.99354e+07	1.79443e+07	1.9169e+07	1.80695e+07	1.78352e+07	1.73703e+07	1.90954e+07	1.70285e+07	1.81913e+07	1.36181e+07	1.37388e+07	1.53339e+07	1.37442e+07	1.32434e+07	1.37032e+07	1.4563e+07	1.40853e+07	1.37416e+07	1.36011e+07	1.38809e+07	1.44231e+07	1.31246e+07	1.24815e+07	1.29368e+07	1.36152e+07	1.53026e+07	1.25259e+07	1.35198e+07	1.33014e+07	1.37242e+07	2.39364e+06	2.51042e+06
226	Isocarbamid	C8H15N3O2	185.116	186.124	5.448	8.91566e+06	1.13192e+07	9.25165e+06	9.35109e+06	7.32561e+06	8.83598e+06	1.0635e+07	1.2153e+07	7.61644e+06	8.33303e+06	1.29112e+07	1.31435e+07	1.07995e+07	9.30414e+06	1.0291e+07	1.29782e+07	1.08707e+07	1.36583e+07	8.52346e+06	1.10779e+07	1.03647e+07	3.16172e+08	2.82239e+08	3.18295e+08	3.64926e+08	4.01361e+08	4.07659e+08	3.859e+08	3.9298e+08	3.78635e+08	3.83561e+08	3.11301e+08	3.37818e+08	3.36355e+08	3.60388e+08	3.21784e+08	3.26999e+08	3.96465e+08	3.91835e+08	3.61402e+08	3.67856e+08	3.57197e+08	1.43806e+07	1.8418e+07
227	4-(beta-Acetylaminoethyl)imidazole	C7H11N3O	153.09	186.124	5.451	9.07808e+06	1.14633e+07	9.40321e+06	9.50382e+06	7.48497e+06	8.99016e+06	1.07825e+07	1.23047e+07	7.77179e+06	8.49014e+06	1.30535e+07	1.32811e+07	1.09491e+07	9.45661e+06	1.0435e+07	1.3124e+07	1.10161e+07	1.3798e+07	8.67083e+06	1.12358e+07	1.05146e+07	3.16959e+08	2.83348e+08	3.19674e+08	3.66146e+08	4.02882e+08	4.09055e+08	3.87267e+08	3.94748e+08	3.79584e+08	3.84426e+08	3.12813e+08	3.39279e+08	3.37809e+08	3.61667e+08	3.2241e+08	3.27974e+08	3.97493e+08	3.93114e+08	3.62591e+08	3.69394e+08	3.58432e+08	1.45271e+07	1.85519e+07
554	Scopoletin	C10H8O4	192.042	193.049	9.093	6.9783e+07	6.48512e+07	6.52491e+07	5.82106e+07	7.29792e+07	7.07897e+07	5.8142e+07	6.48658e+07	7.48962e+07	7.17997e+07	6.36967e+07	6.29777e+07	7.40112e+07	6.94233e+07	7.22467e+07	6.05613e+07	6.65943e+07	6.85821e+07	6.73626e+07	6.28821e+07	6.69952e+07	8.19708e+07	8.06033e+07	9.27005e+07	8.02095e+07	7.59701e+07	7.86243e+07	8.51626e+07	8.83762e+07	7.71023e+07	7.36542e+07	7.93367e+07	7.51384e+07	6.94669e+07	6.82398e+07	7.10065e+07	7.8246e+07	6.93892e+07	7.13598e+07	7.96868e+07	7.66811e+07	7.76463e+07	1.20451e+08	1.19173e+08
788	1,3,4-triCQA	C34H30O15	678.158	679.166	11.02	8516992	8740773	8028549	8108687	8754865	8641500	7893516	7897633	8259724	8173802	7302779	7381436	8320276	8261433	8594273	8461347	7968985	8281892	8185465	8726809	8.22504e+06	674042	729649	721349	744680	728862	704161	731789	743449	648277	708428	617470	693236	724815	615779	667625	672916	604670	661582	713465	666196	688622	2519188	2447024
581	Isorhamnetin-3-O-rutinoside	C28H32O16	624.168	625.176	9.25	3772046	3619638	3165332	3123689	3453045	3314197	3139198	3152283	3382803	3601922	3126649	3155049	3269973	3487510	3508001	3479291	3619085	3590667	3546821	3424064	3.39656e+06	896858	844511	999499	865084	883646	939147	1079196	1028566	1844666	1992345	883305	844743	752532	671089	831583	883253	705043	793695	846691	884501	973498	9551203	9264653
377	4-CDOA	C17H18O10	382.09	383.097	7.536	8.65418e+08	8.48736e+08	8.1603e+08	8.50701e+08	8.85536e+08	8.46458e+08	8.28195e+08	7.99902e+08	9.02569e+08	8.92709e+08	8.46835e+08	8.36038e+08	8.80611e+08	8.26469e+08	8.88838e+08	8.79303e+08	8.52254e+08	8.42589e+08	9.06479e+08	8.5075e+08	8.57321e+08	2.93616e+08	2.6818e+08	3.15731e+08	2.44529e+08	2.79201e+08	2.26217e+08	2.766e+08	2.53902e+08	2.269e+08	2.29305e+08	2.37534e+08	2.56573e+08	2.15398e+08	2.5625e+08	2.33672e+08	2.34835e+08	2.25419e+08	2.62554e+08	2.47228e+08	2.33015e+08	2.50833e+08	5.08871e+08	4.99375e+08
867	Monoacetoxyscirpenol	C17H24O6	324.157	325.164	11.906	1.52613e+07	1.53891e+07	1.47231e+07	1.48044e+07	1.62279e+07	1.51251e+07	1.54596e+07	1.35645e+07	1.64533e+07	1.56845e+07	1.39166e+07	1.40211e+07	1.5828e+07	1.5166e+07	1.61808e+07	1.52342e+07	1.48902e+07	1.38368e+07	1.62027e+07	1.56648e+07	1.51817e+07	6.74863e+06	6.38119e+06	9.48457e+06	6.73606e+06	6.64718e+06	6.24604e+06	7.28133e+06	7.22789e+06	6.51697e+06	5.62117e+06	6.36221e+06	6.96469e+06	5.84507e+06	6.36073e+06	6.07558e+06	7.64742e+06	5.77811e+06	6.0499e+06	6.26433e+06	6.48466e+06	6.63619e+06	5.32355e+06	5.48541e+06
361	Nifedipine	C17H18N2O6	346.116	347.124	7.331	2.83826e+07	2.54281e+07	2.38356e+07	2.64456e+07	2.74603e+07	3.01678e+07	2.59058e+07	2.59798e+07	2.57292e+07	2.79219e+07	2.29888e+07	2.68311e+07	2.98533e+07	2.49307e+07	2.89175e+07	2.25725e+07	2.95108e+07	2.99219e+07	2.74162e+07	2.33893e+07	2.66794e+07	1.12013e+07	1.09601e+07	1.32041e+07	1.18439e+07	1.26574e+07	1.22403e+07	1.22222e+07	1.2415e+07	1.24372e+07	1.12695e+07	1.09667e+07	1.0828e+07	9.68094e+06	1.1256e+07	1.07956e+07	1.09639e+07	1.099e+07	1.04681e+07	1.14505e+07	1.12296e+07	1.1454e+07	5.12743e+06	5.54102e+06
473	(+/-)-Camphor	C10H16O	152.12	153.127	8.422	1.2397e+08	1.20076e+08	1.14137e+08	1.14897e+08	1.23372e+08	1.21464e+08	1.16547e+08	1.17599e+08	1.25635e+08	1.23634e+08	1.16058e+08	1.19217e+08	1.21435e+08	1.13866e+08	1.25916e+08	1.19585e+08	1.19544e+08	1.19101e+08	1.22989e+08	1.224e+08	1.20072e+08	3.91705e+07	3.70711e+07	3.99882e+07	3.78134e+07	3.90006e+07	3.72894e+07	3.89293e+07	3.86875e+07	3.81519e+07	3.6702e+07	3.50224e+07	3.65506e+07	3.50169e+07	3.51901e+07	3.64165e+07	3.78263e+07	3.74591e+07	3.7658e+07	3.6145e+07	3.762e+07	3.73854e+07	7.62886e+07	7.64558e+07
541	Eriodictyol	C15H12O6	288.063	289.07	8.986	9.15807e+06	9.81535e+06	8.84584e+06	9.34664e+06	7.88379e+06	8.90309e+06	8.59396e+06	8.21655e+06	8.24599e+06	9.30792e+06	8.97316e+06	7.43738e+06	8.83848e+06	9.27724e+06	1.06256e+07	9.27505e+06	1.04418e+07	8.67637e+06	9.77626e+06	1.07908e+07	9.12147e+06	7.08249e+06	7.31043e+06	9.70963e+06	9.15078e+06	6.02466e+06	8.18227e+06	8.94621e+06	7.42647e+06	6.43295e+06	8.56831e+06	7.99287e+06	8.89869e+06	7.90526e+06	7.16316e+06	7.82144e+06	6.64451e+06	7.10538e+06	6.61967e+06	6.92177e+06	7.44282e+06	7.66749e+06	5.07609e+06	6.24621e+06
326	Luteolin4'-glucoside	C21H20O11	448.1	449.108	7.03	6.90648e+06	7.26056e+06	4.72739e+06	6.84665e+06	6.3173e+06	6.8452e+06	6.95763e+06	6.97669e+06	7.12901e+06	6.51804e+06	4.53574e+06	6.46804e+06	6.7871e+06	7.01917e+06	6.86271e+06	6.81846e+06	7.17899e+06	4.97579e+06	6.98472e+06	6.80141e+06	6.54585e+06	6.45408e+06	7.20779e+06	7.71053e+06	8.03521e+06	7.22682e+06	7.57829e+06	7.33392e+06	7.46255e+06	4.66632e+06	6.61335e+06	6.50582e+06	6.98074e+06	7.1018e+06	6.87692e+06	6.72058e+06	7.24796e+06	5.80921e+06	5.88616e+06	5.11012e+06	6.44926e+06	6.74887e+06	3.96348e+06	4.5977e+06
295	6,7-Dihydroxycoumarin	C9H6O4	178.027	179.034	6.611	1.34539e+07	1.31508e+07	1.42369e+07	1.30746e+07	1.283e+07	1.24597e+07	1.23653e+07	1.27213e+07	1.28159e+07	1.28446e+07	1.28204e+07	1.28593e+07	1.28552e+07	1.28855e+07	1.19656e+07	1.35479e+07	1.38398e+07	1.27678e+07	1.32351e+07	1.32159e+07	1.29973e+07	2.82701e+06	2.27627e+06	2.46674e+06	2.48519e+06	2.89623e+06	3.13108e+06	2.9347e+06	2.92765e+06	2.38133e+06	3.07044e+06	2.35788e+06	2.08784e+06	2.49211e+06	2.08574e+06	2.69599e+06	2.58101e+06	2.52848e+06	2.15622e+06	2.30472e+06	2.43545e+06	2.5561e+06	5.87963e+06	6.35125e+06
505	(3S)-4,6-dihydro-8-methoxy-3,5-dimethyl-6-oxo-3H-2-benzopyran	C12H14O3	206.094	207.101	8.693	7.70277e+06	7.56963e+06	7.65324e+06	7.65073e+06	8.11857e+06	7.59838e+06	7.78094e+06	7.79044e+06	7.88809e+06	7.8553e+06	1.26039e+07	6.89236e+06	7.82744e+06	7.52302e+06	7.95188e+06	7.43223e+06	7.49782e+06	7.02091e+06	8.15232e+06	7.56736e+06	7.90387e+06	5.10071e+06	5.03474e+06	4.84663e+06	5.25108e+06	5.29152e+06	5.10726e+06	5.35216e+06	5.38737e+06	4.87821e+06	5.09321e+06	4.86421e+06	4.92623e+06	4.76419e+06	4.7649e+06	1.47885e+07	4.68942e+06	4.5262e+06	4.54066e+06	5.10816e+06	4.91908e+06	5.46172e+06	6.9596e+06	6.65795e+06
423	AspilactonolC	C9H14O5	202.084	203.091	7.944	1.81575e+06	1.77134e+06	1.59233e+06	1.90878e+06	2.10941e+06	2.03673e+06	1.65437e+06	1.68409e+06	2.11067e+06	1.72351e+06	1.69655e+06	1.87145e+06	1.73061e+06	2.08404e+06	1.82232e+06	1.92349e+06	2.07032e+06	1.90159e+06	1.93657e+06	1.77396e+06	1.86089e+06	2.19219e+06	2.49868e+06	2.75813e+06	2.78705e+06	2.39207e+06	2.24684e+06	2.52981e+06	2.342e+06	2.34142e+06	2.26144e+06	2.38288e+06	2.32452e+06	1.99536e+06	2.16917e+06	2.68034e+06	2.4235e+06	2.25308e+06	2.20795e+06	2.16935e+06	2.26765e+06	2.36117e+06	1.41895e+06	1.09617e+06
347	Syringaldehyde	C9H10O4	182.058	183.065	7.211	6.70416e+07	6.54877e+07	6.38108e+07	6.19967e+07	7.2472e+07	6.3823e+07	6.6068e+07	6.27495e+07	7.07e+07	7.0534e+07	6.28623e+07	6.26426e+07	6.87729e+07	6.37926e+07	6.68438e+07	6.54348e+07	6.51037e+07	6.3402e+07	6.79134e+07	6.46024e+07	6.58027e+07	4.33878e+06	4.55319e+06	5.54671e+06	4.02507e+06	4.49736e+06	4.97121e+06	4.32552e+06	5.46917e+06	4.87945e+06	4.56017e+06	4.34438e+06	4.06474e+06	4.4042e+06	4.07103e+06	4.12023e+06	4.94971e+06	5.00953e+06	5.05682e+06	4.63852e+06	4.65106e+06	4.62384e+06	1.28053e+07	1.26347e+07
832	CurvularideA	C18H35NO5	345.251	346.258	11.475	3.52505e+06	4.46799e+06	3.09996e+06	3.19151e+06	3.63493e+06	3.3884e+06	3.38494e+06	3.23221e+06	3.58533e+06	3.69973e+06	3.10188e+06	3.50957e+06	3.52416e+06	3.19626e+06	3.53677e+06	3.39031e+06	3.49264e+06	3.43217e+06	3.46461e+06	3.55572e+06	3.47071e+06	1.71697e+06	1.69877e+06	1.75154e+06	1.63026e+06	1.63827e+06	1.72772e+06	718979	1.69301e+06	1.5302e+06	1.62114e+06	1.76878e+06	1.59712e+06	718788	1.6271e+06	1.66538e+06	1.63684e+06	2.45845e+06	1.54035e+06	819086	2.26915e+06	1.5914e+06	1.42309e+06	1.42168e+06
136	N-Acetyl-L-glutamate	C7H11NO5	189.064	190.071	1.927	2.92236e+06	3.00683e+06	2.65392e+06	2.58147e+06	2.84567e+06	2.94508e+06	3.0575e+06	2.76277e+06	2.89294e+06	2.99652e+06	2.86786e+06	2.78726e+06	2.72885e+06	2.73518e+06	2.91918e+06	2.684e+06	3.11927e+06	3.03921e+06	2.81718e+06	2.66979e+06	2.85164e+06	2.83693e+07	2.92067e+07	3.32752e+07	3.06415e+07	3.00783e+07	2.6688e+07	3.20674e+07	2.89822e+07	2.8683e+07	2.66601e+07	2.96411e+07	2.91873e+07	2.75316e+07	2.83974e+07	2.75583e+07	2.99982e+07	2.98983e+07	2.95823e+07	2.6092e+07	2.84356e+07	2.90487e+07	3.12624e+06	2.72744e+06
519	Trehalostatin	C13H22N2O10	366.128	367.136	8.724	1.62545e+07	1.64412e+07	1.66868e+07	1.67861e+07	1.61727e+07	1.72694e+07	1.71525e+07	1.7078e+07	1.71834e+07	1.65891e+07	1.67639e+07	1.6599e+07	1.80417e+07	1.77439e+07	1.73912e+07	1.74893e+07	1.67533e+07	1.54889e+07	1.69036e+07	1.78353e+07	1.69312e+07	1.24271e+07	1.28872e+07	1.11916e+07	1.16249e+07	1.17142e+07	1.18994e+07	1.16772e+07	1.16893e+07	1.1461e+07	1.23667e+07	1.21897e+07	1.22962e+07	1.26214e+07	1.19009e+07	1.2598e+07	1.24784e+07	1.19583e+07	1.18764e+07	1.21219e+07	1.23383e+07	1.20659e+07	1.15133e+07	1.25172e+07
100	Uricacid	C5H4N4O3	168.028	169.036	1.548	1.5413e+06	1.72607e+06	1.69818e+06	1.56996e+06	1.4136e+06	1.50578e+06	1.43754e+06	1.48885e+06	1.49823e+06	1.44228e+06	1.72119e+06	1.60636e+06	1.55423e+06	1.62431e+06	1.74659e+06	1.98551e+06	2.14394e+06	1.94578e+06	1.60153e+06	1.7421e+06	1.64967e+06	1.1468e+08	1.19152e+08	1.31325e+08	1.34801e+08	1.3096e+08	1.35282e+08	1.48268e+08	1.45142e+08	1.0515e+08	1.05766e+08	1.03973e+08	1.04465e+08	1.0747e+08	1.09513e+08	9.88444e+07	1.03228e+08	1.0246e+08	1.00925e+08	1.06178e+08	1.05714e+08	1.15665e+08	9.32791e+06	9.45384e+06
439	(1R,3R,4S,5R)-1,3,4-trihydroxy-5-[(E)-3-(4-hydroxy-3-methoxyphenyl)prop-2-enoyl]oxycyclohexane-1-carboxylicacid		165.077	369.118	8.167	2.00564e+07	1.92419e+07	1.94394e+07	1.78199e+07	2.05913e+07	1.89377e+07	2.0025e+07	1.84678e+07	2.03143e+07	2.10452e+07	1.77328e+07	1.83971e+07	2.07243e+07	1.96929e+07	2.03419e+07	1.88387e+07	1.97434e+07	1.90148e+07	2.00285e+07	1.99187e+07	1.95186e+07	1.22016e+07	1.15221e+07	1.40633e+07	1.2387e+07	1.26986e+07	1.14954e+07	1.25872e+07	1.29367e+07	1.15629e+07	1.1338e+07	1.16766e+07	1.40015e+07	1.31226e+07	1.34177e+07	1.155e+07	1.05563e+07	1.37527e+07	1.36364e+07	1.18102e+07	1.36208e+07	1.24969e+07	2.01932e+07	2.04383e+07
212	Methyl3-O-alpha-D-arabinofuranosyl-alpha-D-arabinofuranoside	C11H20O9	296.111	297.118	4.846	3.65542e+06	3.23843e+06	3.09453e+06	3.41446e+06	3.16723e+06	3.02472e+06	2.85594e+06	3.18729e+06	3.05113e+06	3.4253e+06	3.18093e+06	2.93473e+06	3.17933e+06	3.14676e+06	2.86166e+06	3.3411e+06	3.69586e+06	3.13686e+06	3.05985e+06	2.96656e+06	3.1809e+06	2.11025e+06	2.00732e+06	2.66766e+06	2.16555e+06	2.61829e+06	2.20578e+06	2.2757e+06	2.29102e+06	2.05864e+06	2.06987e+06	2.01428e+06	2.01359e+06	1.84538e+06	1.68744e+06	2.02654e+06	2.03246e+06	1.98298e+06	1.95517e+06	2.09997e+06	2.23457e+06	2.11812e+06	1.37857e+06	1.43675e+06
536	Eriodictyol	C15H12O6	288.063	289.07	8.887	1.21147e+07	2.04923e+07	1.40087e+07	1.65015e+07	2.42133e+07	1.5948e+07	1.86159e+07	1.98534e+07	2.04052e+07	1.30172e+07	1.77603e+07	1.35625e+07	1.12092e+07	1.25269e+07	1.44822e+07	2.25461e+07	1.8558e+07	1.66887e+07	1.33837e+07	1.9533e+07	1.6771e+07	2.58639e+07	2.31584e+07	3.3122e+07	3.32703e+07	2.24456e+07	2.28184e+07	2.16262e+07	2.70473e+07	2.33115e+07	2.12567e+07	2.36148e+07	2.29414e+07	2.57755e+07	1.87144e+07	2.1558e+07	2.33813e+07	1.95685e+07	1.96876e+07	2.25332e+07	2.05298e+07	2.36112e+07	1.07264e+07	1.01649e+07
413	HunanamycinA	C20H28N2O6	392.195	393.202	7.815	198318	203859	219752	195576	202290	207605	205943	196124	224967	209528	194463	169298	222206	212848	218842	206658	206101	203074	211207	199303	205398	2.09791e+06	1.96881e+06	2.44291e+06	2.25135e+06	2.05498e+06	2.02897e+06	2.1603e+06	2.1773e+06	2.01685e+06	2.02074e+06	2.00205e+06	1.93096e+06	1.92157e+06	1.70456e+06	2.01988e+06	1.96803e+06	1.87129e+06	1.78053e+06	1.95004e+06	1.93976e+06	2.01544e+06	975543	965115
435	N-[2-(4-hydroxyphenyl)-2-oxoethyl]-4-methylpentanamide	C14H19NO3	249.136	282.17	8.158	8.3828e+06	8.27683e+06	8.61962e+06	7.83264e+06	8.32327e+06	7.88962e+06	8.11518e+06	7.35615e+06	8.60457e+06	9.04118e+06	7.36762e+06	6.85835e+06	8.67098e+06	8.30061e+06	8.72578e+06	8.11898e+06	8.61197e+06	7.36665e+06	8.12769e+06	8.47688e+06	8.15337e+06	4.51717e+06	4.36323e+06	4.89101e+06	4.01966e+06	4.05933e+06	4.34742e+06	4.02589e+06	4.5101e+06	3.86033e+06	4.13366e+06	3.79271e+06	4.36598e+06	4.47028e+06	4.5227e+06	4.2208e+06	4.16205e+06	4.80762e+06	4.71643e+06	4.25139e+06	4.84854e+06	4.34432e+06	2.85813e+06	2.46422e+06
649	5,7-dihydroxy-6-methoxy-2-[4-[(2S,3R,4S,5S,6R)-3,4,5-trihydroxy-6-(hydroxymethyl)oxan-2-yl]oxyphenyl]chromen-4-one	C22H22O11	462.116	463.123	9.758	4.91193e+07	4.90164e+07	4.95754e+07	4.48842e+07	4.51326e+07	4.58522e+07	4.33366e+07	4.38152e+07	4.89446e+07	4.67042e+07	5.0524e+07	4.21479e+07	4.86513e+07	4.81571e+07	5.0514e+07	5.35498e+07	4.64389e+07	4.59435e+07	5.02548e+07	4.73866e+07	4.74974e+07	1.738e+07	1.66117e+07	1.92162e+07	1.87559e+07	1.72902e+07	1.84378e+07	1.93006e+07	1.92549e+07	1.59226e+07	1.65757e+07	1.60906e+07	1.66648e+07	1.45599e+07	1.51796e+07	1.67653e+07	1.55947e+07	1.45073e+07	1.55996e+07	1.71362e+07	1.58335e+07	1.68339e+07	3.70087e+07	4.44815e+07
827	Naringenin	C15H12O5	272.068	273.075	11.399	8.595e+06	8.59122e+06	8.08271e+06	8.25712e+06	9.21614e+06	8.48007e+06	8.67969e+06	1.11115e+07	8.74299e+06	1.2616e+07	8.15483e+06	7.97493e+06	8.89986e+06	8.54932e+06	8.95728e+06	8.37348e+06	1.14635e+07	7.9687e+06	8.92448e+06	8.41589e+06	9.00274e+06	163565	150600	158343	154027	151785	149894	150445	156854	140149	144413	144274	165110	151535	137759	144820	141589	134912	136991	144902	142960	148246	2.6971e+06	959724
783	PestalotheolG	C16H22O6	310.141	311.149	10.976	1.40065e+07	1.31745e+07	1.30294e+07	1.33439e+07	1.39068e+07	1.29554e+07	1.3283e+07	1.22204e+07	1.44191e+07	1.20544e+07	1.30331e+07	1.27648e+07	1.40606e+07	1.28067e+07	1.43057e+07	1.33302e+07	1.28429e+07	1.27758e+07	1.36431e+07	1.2763e+07	1.3236e+07	3.10226e+06	2.28815e+06	2.56341e+06	2.43411e+06	2.34481e+06	2.26404e+06	2.37909e+06	2.45805e+06	2.27679e+06	2.22996e+06	2.39272e+06	2.19635e+06	2.17991e+06	2.00692e+06	2.16253e+06	2.28214e+06	2.2178e+06	2.1594e+06	2.33774e+06	2.23147e+06	2.32538e+06	2.08972e+06	2.12737e+06
434	4-((1-acetoxy-3-methylpentan-2-yl)amino)-3-methyl-4-oxobutanoicacid	C13H23NO5	273.157	274.165	8.144	6.5044e+06	5.39512e+06	5.14128e+06	5.09716e+06	5.59618e+06	5.27922e+06	5.2021e+06	4.90308e+06	5.30631e+06	5.72305e+06	4.92199e+06	5.58535e+06	5.37851e+06	5.20929e+06	5.33116e+06	5.37599e+06	5.96281e+06	6.29819e+06	6.18338e+06	5.91736e+06	5.5156e+06	2.4803e+06	1.83492e+06	2.58443e+06	2.0214e+06	1.70555e+06	2.09527e+06	2.36023e+06	2.45858e+06	2.57e+06	925838	2.43995e+06	2.06919e+06	2.01516e+06	2.57833e+06	1.75418e+06	987962	2.37182e+06	2.81271e+06	2.13778e+06	2.59293e+06	2.13983e+06	2.59021e+06	2.87021e+06
528	quercetin3-O-glucuronide	C21H18O13	478.074	479.081	8.843	1.83291e+08	9.27178e+07	1.7612e+08	8.63547e+07	1.964e+08	7.90658e+07	1.80075e+08	7.46571e+07	1.76295e+08	7.82248e+07	1.72691e+08	1.62332e+08	1.86871e+08	1.63229e+08	1.87009e+08	1.82275e+08	1.81124e+08	1.91836e+08	9.12441e+07	1.85409e+08	1.51361e+08	4.56651e+07	4.56706e+07	4.54061e+07	1.28597e+08	5.19472e+07	4.68221e+07	1.17404e+08	5.12889e+07	4.37531e+07	4.07421e+07	1.14544e+08	4.57566e+07	1.06422e+08	3.77457e+07	3.88273e+07	4.10518e+07	3.82933e+07	3.77635e+07	4.3455e+07	4.55723e+07	5.83364e+07	9.77417e+07	1.64452e+08
821	N-<9,10-dihydro-7-iso-jasmonoyl>-(S)-isoleucine	C18H31NO4	325.225	326.232	11.386	2.59461e+07	2.64274e+07	2.63046e+07	2.67759e+07	2.78018e+07	2.64732e+07	2.59926e+07	2.48721e+07	2.67673e+07	2.7579e+07	2.44077e+07	2.43775e+07	2.74008e+07	2.63111e+07	2.74139e+07	2.66233e+07	2.42791e+07	2.50355e+07	2.8e+07	2.59421e+07	2.62366e+07	1.75594e+07	1.77555e+07	2.04997e+07	1.86098e+07	1.79923e+07	1.78212e+07	1.90544e+07	2.01195e+07	1.70888e+07	1.69233e+07	1.81483e+07	1.73765e+07	1.6621e+07	1.59326e+07	1.73909e+07	1.71741e+07	1.61895e+07	1.57076e+07	1.84936e+07	1.7912e+07	1.77185e+07	1.59608e+07	1.53454e+07
898	Isorhamnetin	C16H12O7	316.058	317.066	12.34	1152462	1210197	1225084	1074657	1262898	1160146	1113311	988938	1125177	1274781	1072081	1048204	1125252	1174719	1199127	1134407	1281648	1066337	1248507	1200446	1.15692e+06	3932016	3614299	4599369	4006699	3682177	3798400	3846164	4009462	3717338	3733264	3914579	3861707	3710209	3479813	3414939	3975754	3542297	3530608	3836432	3562783	3.78842e+06	2495068	2435131
779	Octyl5-O-(5-amino-5-deoxy-alpha-D-arabinofuranosyl)-alpha-D-arabinofuranoside	C18H35NO8	393.236	394.243	10.968	2.1778e+07	2.16024e+07	2.1595e+07	2.11595e+07	2.33884e+07	2.26453e+07	2.23925e+07	2.13517e+07	2.41217e+07	2.28115e+07	2.20251e+07	2.05267e+07	2.22747e+07	2.08406e+07	2.29221e+07	2.19998e+07	2.15512e+07	2.12973e+07	2.27392e+07	2.21435e+07	2.20583e+07	1.19741e+07	1.07767e+07	1.20662e+07	1.08465e+07	1.10657e+07	1.10382e+07	1.12269e+07	1.13624e+07	1.15696e+07	1.16555e+07	1.16876e+07	1.10258e+07	1.06233e+07	1.03469e+07	1.15629e+07	1.19034e+07	1.05829e+07	1.10751e+07	1.10908e+07	1.0832e+07	1.12156e+07	2.79058e+07	2.82994e+07
545	Isovitexin	C21H20O10	432.105	433.113	9.04	7703152	7554607	6608231	7319550	7616212	7225355	6796346	6774512	7161882	7637580	6647033	6591817	7672182	6882111	7495471	6796742	7221536	7348793	7540583	7300497	7.19471e+06	3735242	3787084	3961754	3694545	3226617	3533742	3329937	3511220	3274085	3187240	3267915	3072584	2836366	2985908	3047232	3097245	2898456	2827321	3170545	2929985	3.26875e+06	9670566	9436585
830	Valilactone	C22H39NO5	397.283	398.29	11.466	307569	299651	292917	300276	310240	293355	303040	308006	307500	306944	286869	283389	303579	300170	330084	303817	301235	292043	311105	315120	302845	4.92744e+06	4.60209e+06	5.37031e+06	4.92116e+06	4.67805e+06	3.61464e+06	4.447e+06	4.63002e+06	4.27211e+06	4.25201e+06	4.89625e+06	4.64699e+06	4.63772e+06	4.36481e+06	4.75046e+06	4.59757e+06	4.36422e+06	4.11748e+06	4.75072e+06	3.80275e+06	4.53219e+06	258337	245431
782	NP-021797	C12H22O3	214.157	215.164	10.973	6.96827e+06	7.23258e+06	7.26199e+06	7.24632e+06	7.39582e+06	7.09629e+06	7.01591e+06	6.71492e+06	7.77183e+06	7.43607e+06	6.57421e+06	6.53593e+06	7.32714e+06	7.15858e+06	7.30566e+06	7.16418e+06	7.05303e+06	6.49375e+06	7.07566e+06	6.91657e+06	7.08724e+06	3.67937e+06	3.6609e+06	3.87612e+06	3.66674e+06	3.54218e+06	3.46996e+06	3.77788e+06	3.73491e+06	3.41001e+06	3.47809e+06	3.67421e+06	3.60338e+06	3.53937e+06	3.19316e+06	3.68356e+06	3.72288e+06	3.2882e+06	3.20869e+06	3.61641e+06	3.55421e+06	3.56901e+06	8.61472e+06	8.70704e+06
162	Leptosphaerin	C8H11NO5	201.064	202.071	2.399	8.05598e+06	6.41533e+06	5.82243e+06	5.28364e+06	5.66587e+06	8.29509e+06	6.24135e+06	5.06596e+06	7.37163e+06	8.5024e+06	7.58209e+06	5.70662e+06	7.46027e+06	5.62723e+06	6.76981e+06	5.88035e+06	6.125e+06	5.59864e+06	7.64607e+06	5.86842e+06	6.54921e+06	2.17071e+07	2.12179e+07	2.29321e+07	2.10719e+07	2.24033e+07	2.12889e+07	2.19457e+07	2.23715e+07	2.10966e+07	2.24017e+07	2.08119e+07	2.06976e+07	2.00953e+07	1.99579e+07	2.1549e+07	2.11991e+07	2.1245e+07	2.07959e+07	2.11499e+07	2.15289e+07	2.13734e+07	3.82138e+06	4.10892e+06
576	IsochlorogenicacidB	C25H24O12	516.127	517.134	9.212	1.91439e+08	1.80671e+08	1.74452e+08	1.73196e+08	1.81772e+08	1.73714e+08	1.753e+08	1.71141e+08	1.84643e+08	1.87834e+08	1.67914e+08	1.65138e+08	1.80272e+08	1.8412e+08	1.90454e+08	1.80648e+08	1.75506e+08	1.73456e+08	1.76855e+08	1.78104e+08	1.78331e+08	1.06583e+08	1.08114e+08	1.14178e+08	1.03394e+08	1.0535e+08	9.4008e+07	1.02996e+08	1.05006e+08	1.03682e+08	1.00325e+08	1.08417e+08	1.01094e+08	1.002e+08	9.32663e+07	1.05697e+08	1.06473e+08	1.02833e+08	9.57049e+07	1.01979e+08	1.04152e+08	1.03173e+08	7.46198e+07	7.23066e+07
632	10-Methyldodec-2-en-4-olide	C13H22O2	210.162	211.169	9.638	7.44286e+07	7.51498e+07	6.93791e+07	7.36446e+07	7.49368e+07	7.66939e+07	7.25268e+07	6.84574e+07	7.67973e+07	7.58688e+07	7.10875e+07	6.94912e+07	7.84816e+07	7.12876e+07	7.60291e+07	7.68059e+07	7.49783e+07	7.20634e+07	7.56059e+07	7.2587e+07	7.3815e+07	4.70829e+07	4.35918e+07	5.06115e+07	4.61776e+07	4.6098e+07	4.67176e+07	4.8552e+07	4.55255e+07	4.30582e+07	4.44153e+07	4.30802e+07	4.42372e+07	4.16244e+07	4.14295e+07	4.09091e+07	4.33589e+07	4.11244e+07	4.33749e+07	4.53758e+07	4.43273e+07	4.45336e+07	4.03969e+07	3.98866e+07
781	1-(Tetrahydro-2-furanyl)-2,5,8,11,14-pentaoxahexadecan-16-ylacrylate	C18H32O8	376.209	377.217	10.969	5.40971e+06	5.12166e+06	5.76494e+06	5.42533e+06	5.57432e+06	5.35908e+06	5.49284e+06	5.36592e+06	5.88077e+06	5.49566e+06	5.01374e+06	4.91075e+06	5.07337e+06	5.30275e+06	5.64214e+06	5.45245e+06	4.91061e+06	4.99362e+06	5.3617e+06	5.36006e+06	5.34557e+06	3.06231e+06	2.85397e+06	2.9177e+06	2.91937e+06	2.91532e+06	2.75007e+06	2.91189e+06	2.90913e+06	2.82323e+06	2.70626e+06	3.11211e+06	2.87607e+06	2.9465e+06	2.64273e+06	3.08966e+06	3.15328e+06	2.84582e+06	2.66139e+06	3.1166e+06	2.96786e+06	2.90906e+06	7.26604e+06	7.01338e+06
284	Naphthyridinomycin	C21H27N3O6	417.19	418.197	6.465	211880	202070	192790	187231	204702	197015	215326	194575	203528	224232	186722	189126	212920	202950	220303	191804	203189	193641	189332	204468	201390	2.21952e+06	1.97625e+06	2.64579e+06	2.44638e+06	2.37056e+06	2.37046e+06	2.47886e+06	2.60813e+06	2.01798e+06	2.05829e+06	2.11187e+06	2.58297e+06	1.91756e+06	1.86036e+06	2.18409e+06	2.51885e+06	1.97827e+06	2.00015e+06	2.24799e+06	2.71502e+06	2.26547e+06	124858	130380
436	luteolin-6-C-glucoside	C21H20O11	448.1	449.108	8.16	8670359	8352031	8438292	8231481	8569036	8289416	8140145	7723269	8651455	8515621	8014882	8018562	8809874	8740742	8301601	8550890	9076192	8167551	8912285	8715253	8.44445e+06	2306440	2232093	2776193	2546379	2555452	2853966	2792490	2804392	1947982	1821516	2536261	2607436	2155710	2072284	2295717	2127413	1997393	2133712	2417654	2345398	2.36629e+06	19016132	19466480
653	Hesperetin	C16H14O6	302.079	303.086	9.79	1.91624e+06	1.95954e+06	2.00953e+06	1.78601e+06	2.03426e+06	1.95875e+06	1.94328e+06	1.91827e+06	2.08407e+06	2.0933e+06	1.72313e+06	1.76728e+06	2.03256e+06	1.89989e+06	2.03954e+06	1.99221e+06	1.92388e+06	1.87017e+06	2.04015e+06	1.85326e+06	1.94227e+06	1.89615e+06	1.79473e+06	1.8625e+06	1.8036e+06	1.82009e+06	1.66295e+06	1.84086e+06	1.84355e+06	1.67601e+06	1.609e+06	1.68249e+06	1.78908e+06	1.61446e+06	1.49424e+06	1.75969e+06	1.64721e+06	1.58653e+06	1.5775e+06	1.77994e+06	1.64713e+06	1.71939e+06	1.50116e+06	1.51924e+06
890	Kaempferol	C15H10O6	286.047	287.055	12.249	4.35763e+06	4.55254e+06	4.25239e+06	3.95803e+06	4.8997e+06	3.94883e+06	4.39247e+06	3.70804e+06	4.97742e+06	4.77166e+06	3.53493e+06	2.53525e+06	4.41672e+06	4.62648e+06	4.7202e+06	4.4413e+06	4.68782e+06	3.44227e+06	5.07709e+06	4.76414e+06	4.30325e+06	5.20153e+06	4.43776e+06	5.67216e+06	4.63793e+06	4.15292e+06	4.41303e+06	4.93726e+06	3.6959e+06	4.25215e+06	4.22398e+06	5.11242e+06	3.79577e+06	4.10975e+06	4.75242e+06	4.9963e+06	4.92887e+06	3.91238e+06	4.20755e+06	3.72677e+06	4.35763e+06	4.47623e+06	3.93103e+06	3.9696e+06
799	(2S,3S,4S,5R,6S)-3,4,5-trihydroxy-6-(5-hydroxy-4-oxo-2-phenylchromen-7-yl)oxyoxane-2-carboxylicacid	C21H18O10	430.09	431.097	11.122	3.0306e+06	3.08307e+06	2.78464e+06	2.88233e+06	3.07493e+06	2.63617e+06	2.79683e+06	2.64099e+06	2.89761e+06	2.80524e+06	2.7225e+06	2.70124e+06	2.94211e+06	2.85229e+06	3.03787e+06	2.766e+06	2.90983e+06	2.71266e+06	3.2075e+06	3.11226e+06	2.87983e+06	774942	698097	867128	774726	777197	724733	872212	837589	712228	724425	733027	682755	656708	600147	695151	713687	645527	639922	746842	759681	731836	1.87761e+06	1.99419e+06
332	Chlorogenicacid	C16H18O9	354.095	355.102	7.079	1.81024e+09	1.82985e+09	1.73473e+09	1.69045e+09	1.81105e+09	1.7791e+09	1.77882e+09	1.71263e+09	1.88527e+09	1.76734e+09	1.74364e+09	1.72042e+09	1.84151e+09	1.76301e+09	1.84222e+09	1.77727e+09	1.71398e+09	1.7128e+09	1.84536e+09	1.68128e+09	1.77205e+09	1.1238e+09	1.05323e+09	1.21894e+09	1.09903e+09	1.07319e+09	1.11406e+09	1.13438e+09	1.15434e+09	1.08482e+09	1.08334e+09	1.10245e+09	1.05999e+09	1.0441e+09	1.06845e+09	1.05045e+09	1.07468e+09	1.03804e+09	9.94421e+08	1.08794e+09	1.03972e+09	1.08497e+09	9.89062e+08	9.93739e+08
730	Deoxyloganin	C17H26O9	374.157	375.165	10.322	2.11403e+07	1.98756e+07	2.01562e+07	2.00877e+07	2.09589e+07	1.98967e+07	1.99773e+07	2.0473e+07	2.0687e+07	2.09704e+07	1.98944e+07	1.84445e+07	2.02944e+07	2.04967e+07	2.13144e+07	2.5009e+07	2.04372e+07	1.9193e+07	2.02891e+07	2.01521e+07	2.04874e+07	1.8315e+07	1.82668e+07	2.01928e+07	1.94091e+07	1.98852e+07	1.90796e+07	2.13089e+07	2.1042e+07	1.77739e+07	1.90039e+07	1.78215e+07	1.88763e+07	1.85496e+07	1.73583e+07	1.86713e+07	1.82646e+07	1.7173e+07	1.69899e+07	1.89753e+07	1.74495e+07	1.87203e+07	1.86897e+07	1.50233e+07
376	Caffeicacid	C9H8O4	180.042	181.049	7.536	9.77629e+08	1.02049e+09	9.47062e+08	1.00592e+09	9.50555e+08	9.67906e+08	9.47816e+08	9.03008e+08	9.79138e+08	9.72222e+08	9.57787e+08	9.2664e+08	9.79047e+08	9.65441e+08	9.81261e+08	9.77202e+08	9.6852e+08	9.02674e+08	1.02333e+09	9.75255e+08	9.66445e+08	3.16375e+08	3.02418e+08	3.3579e+08	2.7825e+08	3.08903e+08	2.5641e+08	3.15626e+08	2.86273e+08	2.41583e+08	2.49347e+08	2.54703e+08	2.87811e+08	2.41074e+08	2.78795e+08	2.60062e+08	2.67005e+08	2.47431e+08	2.8414e+08	2.80721e+08	2.58698e+08	2.77571e+08	5.44452e+08	5.40537e+08
935	Chrysin	C15H10O4	254.057	255.065	12.99	161184	248856	169839	130750	208894	195627	126677	143530	223955	240625	179721	128732	142238	233103	147758	130144	223665	168930	215703	267738	184383	888633	775883	725351	857582	698701	685685	808140	695870	665229	778483	682711	745070	626899	531407	703132	626771	620011	550872	684563	571442	696122	698509	546205
159	5-Cyano-1,3,4,5-tetramethoxy-2-pentanylacetate	C12H21NO6	275.137	276.144	2.343	3.30552e+08	3.33163e+08	3.1536e+08	3.0704e+08	3.16275e+08	2.99618e+08	3.3299e+08	3.03723e+08	3.17324e+08	2.85667e+08	2.94972e+08	2.78386e+08	3.36509e+08	3.20243e+08	3.38915e+08	3.17789e+08	3.1056e+08	3.09796e+08	3.00597e+08	3.16353e+08	3.13292e+08	4.51651e+07	4.59725e+07	4.52774e+07	4.86547e+07	4.67728e+07	4.4071e+07	5.01219e+07	4.30386e+07	4.47199e+07	4.31422e+07	4.63259e+07	4.2376e+07	4.33352e+07	4.01417e+07	4.29696e+07	4.30269e+07	4.25834e+07	4.28728e+07	4.59145e+07	4.0449e+07	4.43466e+07	1.38277e+08	1.28943e+08
273	EmerimidineB	C10H11NO4	209.069	210.076	6.304	8.4042e+08	8.36619e+08	8.08867e+08	8.08268e+08	7.05039e+08	8.27133e+08	8.31586e+08	8.09519e+08	8.71754e+08	8.8162e+08	6.64222e+08	6.55156e+08	8.46856e+08	8.36915e+08	8.74205e+08	8.28356e+08	8.20176e+08	8.04505e+08	8.28369e+08	6.86042e+08	8.03281e+08	5.04732e+07	4.63527e+07	4.75107e+07	4.42064e+07	4.45046e+07	4.51273e+07	4.69261e+07	4.90358e+07	4.52371e+07	4.5692e+07	4.69761e+07	4.27388e+07	4.12585e+07	4.29297e+07	4.29738e+07	4.45401e+07	4.41861e+07	4.38027e+07	4.54415e+07	3.79926e+07	4.48953e+07	8.31266e+07	7.95297e+07
503	rutin	C27H30O16	610.153	609.144	8.69	2503839	2408478	2097366	2308175	2457773	2350238	2371908	2090022	2104985	2219449	1995029	2057706	2191811	2140073	2017556	2199738	2226886	2307332	2351156	2516337	2.24579e+06	4008352	4083381	4100812	3799139	3933988	3826803	4124938	4114087	7944727	8349621	4019113	3809699	3789860	3931775	3988379	3941079	3596368	3608985	3813528	3933943	4.33593e+06	6345326	6387858
685	Vomitoxin	C15H20O6	296.126	297.133	10.023	1.76636e+07	1.6017e+07	1.70151e+07	1.75344e+07	1.51451e+07	1.72948e+07	1.46157e+07	1.53815e+07	1.7476e+07	1.5881e+07	1.43308e+07	1.69132e+07	1.84841e+07	1.48367e+07	1.53142e+07	1.63636e+07	1.47599e+07	1.69755e+07	1.55498e+07	1.49026e+07	1.61227e+07	1.74248e+06	1.6972e+06	1.97782e+06	1.91588e+06	1.76636e+06	1.78121e+06	2.25003e+06	1.94673e+06	1.77946e+06	1.69361e+06	1.76961e+06	1.71379e+06	1.68188e+06	1.70103e+06	1.82799e+06	1.81568e+06	1.70497e+06	1.63579e+06	1.79197e+06	1.69485e+06	1.79442e+06	3.11315e+06	3.18199e+06
272	Neochlorogenicacid、5-CQA	C16H18O9	354.095	355.102	6.281	1.29792e+08	1.25921e+08	1.27447e+08	1.28675e+08	1.07351e+08	1.27275e+08	1.29216e+08	1.22775e+08	1.36419e+08	1.32403e+08	1.07621e+08	1.08092e+08	1.35446e+08	1.28654e+08	1.37618e+08	1.34918e+08	1.34286e+08	1.31024e+08	1.28103e+08	1.08763e+08	1.2609e+08	2.82508e+07	2.76559e+07	3.13355e+07	2.72582e+07	2.66741e+07	2.86835e+07	3.04676e+07	2.93253e+07	2.71491e+07	2.87425e+07	2.80278e+07	2.62223e+07	2.49354e+07	2.6726e+07	2.68235e+07	2.86667e+07	2.7176e+07	2.6781e+07	2.83391e+07	2.54891e+07	2.77365e+07	4.21831e+07	4.03062e+07
572	butoctamide	C16H29NO5	315.204	316.211	9.201	7.54543e+06	6.18493e+06	6.92953e+06	7.20329e+06	6.54448e+06	7.15829e+06	7.28942e+06	6.80637e+06	7.35177e+06	7.72152e+06	6.27012e+06	7.01164e+06	7.36624e+06	7.31877e+06	6.6936e+06	7.39493e+06	7.0637e+06	3.829e+06	7.05287e+06	7.13698e+06	6.89364e+06	2.48991e+06	2.31364e+06	2.61094e+06	2.31263e+06	2.3964e+06	3.88552e+06	2.36904e+06	2.62748e+06	2.53072e+06	2.14057e+06	2.37883e+06	2.21903e+06	2.06875e+06	2.63678e+06	4.42702e+06	2.58976e+06	4.48692e+06	3.97672e+06	1.98409e+06	2.25223e+06	2.73485e+06	4.15151e+06	3.52764e+06
313	(2R,3R)-Taxifolin	C15H12O7	304.058	305.065	6.852	3.1172e+06	3.08583e+06	2.97568e+06	3.18906e+06	3.53464e+06	2.9413e+06	2.91531e+06	2.58784e+06	2.93116e+06	3.00779e+06	2.49565e+06	2.52412e+06	3.35221e+06	2.85996e+06	3.57254e+06	2.88605e+06	3.56105e+06	2.85541e+06	3.59035e+06	3.39092e+06	3.0687e+06	1.34529e+06	1.29514e+06	1.51009e+06	1.40233e+06	1.27485e+06	1.25869e+06	1.40923e+06	1.25406e+06	1.30526e+06	1.19156e+06	1.21591e+06	1.22346e+06	1.18146e+06	1.18786e+06	1.16662e+06	1.21711e+06	1.20196e+06	1.17141e+06	1.36987e+06	1.22968e+06	1.27059e+06	2.31278e+06	2.41911e+06
486	1,2-Dihydroxytetralin	C10H12O2	164.084	165.091	8.553	2.29547e+07	2.36375e+07	2.4373e+07	2.2253e+07	2.40752e+07	2.41692e+07	2.48614e+07	2.29392e+07	2.29518e+07	2.26451e+07	2.19823e+07	1.99141e+07	2.3663e+07	2.47386e+07	2.45599e+07	2.30169e+07	2.27352e+07	2.19718e+07	2.77688e+07	2.46711e+07	2.34941e+07	2.74302e+07	2.76366e+07	2.96195e+07	2.84286e+07	2.82344e+07	2.71763e+07	2.82864e+07	2.79726e+07	2.69151e+07	2.66209e+07	2.75147e+07	2.64293e+07	2.66633e+07	2.35467e+07	2.70275e+07	2.69303e+07	2.36715e+07	2.41756e+07	2.69426e+07	2.68672e+07	2.69045e+07	2.3193e+07	2.23101e+07
640	IsochlorogenicacidC	C25H24O12	516.126	517.134	9.683	5.304e+08	4.98028e+08	5.05409e+08	5.09235e+08	5.57031e+08	4.98035e+08	4.97616e+08	4.91719e+08	5.34425e+08	5.42974e+08	5.10543e+08	4.82902e+08	5.27509e+08	5.05879e+08	5.45225e+08	4.93611e+08	5.24394e+08	4.89818e+08	5.02575e+08	5.31157e+08	5.13924e+08	3.65507e+08	3.42549e+08	3.68977e+08	3.58245e+08	3.40729e+08	3.48069e+08	3.47702e+08	3.33513e+08	3.22288e+08	3.50363e+08	3.41102e+08	3.47022e+08	3.3681e+08	3.21625e+08	3.42105e+08	3.35477e+08	3.22717e+08	3.33159e+08	3.69725e+08	3.50238e+08	3.43896e+08	3.14487e+08	3.11606e+08
412	9-CDOA	C17H18O10	382.09	383.097	7.795	2.16572e+07	2.06232e+07	2.30463e+07	1.97175e+07	2.73959e+07	2.08665e+07	1.97146e+07	1.94842e+07	2.18965e+07	2.16642e+07	1.87744e+07	1.94343e+07	1.9528e+07	2.67072e+07	2.11576e+07	2.56089e+07	2.79725e+07	1.95723e+07	2.0284e+07	1.92065e+07	2.17156e+07	2.61338e+06	4.0283e+06	2.87698e+06	4.07798e+06	4.34311e+06	1.34254e+06	2.66522e+06	4.04571e+06	4.25361e+06	1.42356e+06	2.54495e+06	1.49485e+06	3.42913e+06	2.11041e+06	2.64519e+06	2.61095e+06	5.43628e+06	1.42385e+06	3.93823e+06	2.53696e+06	2.99206e+06	1.63064e+07	1.21853e+07
252	AcetylSumiki'sacid	C8H8O5	184.037	185.044	5.859	1.53778e+07	1.51723e+07	1.50375e+07	1.47867e+07	1.50049e+07	1.57127e+07	1.55981e+07	1.44851e+07	1.55132e+07	1.56884e+07	1.52576e+07	1.46561e+07	1.56777e+07	1.41886e+07	1.5002e+07	1.49538e+07	1.63194e+07	1.73151e+07	1.4443e+07	1.50803e+07	1.52635e+07	2.28972e+06	2.22444e+06	2.29891e+06	2.45857e+06	2.47483e+06	2.3561e+06	2.48067e+06	2.58158e+06	2.26675e+06	2.17305e+06	2.15483e+06	2.11847e+06	2.10627e+06	2.09102e+06	2.12323e+06	2.0904e+06	2.18476e+06	2.02784e+06	2.27476e+06	2.28681e+06	2.25315e+06	4.47436e+06	4.50861e+06
335	PhomoponeA	C10H14O3	182.094	183.101	7.102	4.60488e+07	5.00079e+07	4.74347e+07	4.57769e+07	5.10279e+07	4.78247e+07	4.93391e+07	4.76208e+07	5.13504e+07	4.99983e+07	4.69872e+07	4.6157e+07	5.0638e+07	4.72038e+07	5.05445e+07	4.8575e+07	4.81408e+07	4.72004e+07	4.97921e+07	4.58966e+07	4.83782e+07	1.42337e+07	1.75457e+07	2.18392e+07	1.60865e+07	1.73498e+07	1.45104e+07	1.24609e+07	1.76161e+07	1.59445e+07	1.15334e+07	1.41433e+07	1.36786e+07	1.61909e+07	1.39103e+07	1.35113e+07	1.54173e+07	1.36739e+07	1.61889e+07	1.43749e+07	1.20555e+07	1.51133e+07	1.86334e+07	1.96845e+07
742	Scutellarein	C15H10O6	286.047	287.055	10.493	7.36778e+08	7.12424e+08	7.11731e+08	7.00617e+08	7.63092e+08	7.2608e+08	6.88989e+08	6.77465e+08	7.30839e+08	7.20591e+08	6.72839e+08	7.00889e+08	7.35084e+08	7.06353e+08	7.50994e+08	7.22458e+08	7.71672e+08	7.7628e+08	7.68851e+08	7.71134e+08	7.27258e+08	3.38459e+08	3.32025e+08	3.78673e+08	3.79639e+08	3.61586e+08	3.93307e+08	3.66961e+08	3.55479e+08	3.43074e+08	3.35954e+08	3.46756e+08	3.40379e+08	3.13846e+08	3.06416e+08	3.23589e+08	3.27838e+08	3.22175e+08	3.29256e+08	3.34381e+08	3.21892e+08	3.42584e+08	3.64404e+08	3.72631e+08
561	Eriodictyol	C15H12O6	288.063	289.07	9.172	9.50828e+06	9.63496e+06	8.87683e+06	9.60506e+06	9.16194e+06	9.69728e+06	1.03744e+07	1.09775e+07	1.04853e+07	9.72684e+06	8.98737e+06	8.97108e+06	1.07415e+07	1.19747e+07	7.75781e+06	7.75906e+06	7.99865e+06	7.25292e+06	7.07767e+06	8.20766e+06	9.23885e+06	5.09039e+06	5.13814e+06	5.0922e+06	5.07391e+06	5.56648e+06	4.55714e+06	5.28289e+06	5.39532e+06	5.45196e+06	4.7549e+06	6.09054e+06	4.73594e+06	4.96949e+06	5.18241e+06	5.40357e+06	4.78977e+06	5.53327e+06	4.61136e+06	4.57096e+06	4.92532e+06	5.1108e+06	6.02596e+06	5.86623e+06
292	Apigenin-7-O-glucoside	C20H16O11	432.069	433.076	6.578	735684	785596	741328	734666	773647	732412	768477	734388	746097	772033	717598	704252	743673	780336	808242	752128	785668	723962	774270	759105	753678	1.27633e+06	1.24251e+06	1.46917e+06	1.45431e+06	1.41707e+06	1.1788e+06	1.60621e+06	1.3983e+06	1.25928e+06	1.16215e+06	1.23795e+06	1.12437e+06	1.1569e+06	1.17957e+06	1.22506e+06	1.21988e+06	1.31941e+06	1.27388e+06	1.28096e+06	1.18758e+06	1.28348e+06	1.3679e+06	1.31546e+06
367	Isoscutellarein8-glucuronide	C21H18O12	462.08	463.087	7.4	2.19006e+06	2.19569e+06	1.94784e+06	1.9566e+06	2.11979e+06	1.99493e+06	1.89798e+06	2.22038e+06	2.0689e+06	1.91016e+06	1.79698e+06	1.87255e+06	2.42119e+06	2.10965e+06	2.0511e+06	2.092e+06	2.54942e+06	2.47552e+06	2.26732e+06	2.12275e+06	2.11304e+06	7.39714e+06	7.39591e+06	9.53901e+06	9.19489e+06	9.80762e+06	9.17156e+06	1.0693e+07	1.16201e+07	7.55289e+06	7.31947e+06	6.90363e+06	7.56842e+06	6.61205e+06	5.91046e+06	6.67288e+06	7.31144e+06	7.03451e+06	6.88192e+06	7.95638e+06	7.67136e+06	8.01073e+06	1.40702e+07	1.44362e+07
605	Luteolin-7-O-glucoside	C21H20O11	448.1	449.107	9.436	1.36628e+08	1.30628e+08	1.28513e+08	1.29049e+08	1.37867e+08	1.32423e+08	1.25701e+08	1.207e+08	1.27985e+08	1.36455e+08	1.24615e+08	1.19425e+08	1.28384e+08	1.33486e+08	1.34311e+08	1.24088e+08	1.35368e+08	1.23928e+08	1.41538e+08	1.3767e+08	1.30438e+08	7.09199e+07	6.164e+07	7.71867e+07	7.2269e+07	6.85773e+07	6.24113e+07	6.56783e+07	6.48413e+07	6.01225e+07	6.17102e+07	6.61928e+07	6.07974e+07	5.84066e+07	6.19958e+07	6.07289e+07	5.85215e+07	5.63548e+07	6.16959e+07	6.19016e+07	5.69237e+07	6.34438e+07	9.82798e+07	1.01601e+08
351	Cryptochlorogenicacid	C16H18O9	354.095	355.102	7.216	1.60362e+08	1.68358e+08	1.57788e+08	1.43243e+08	1.82771e+08	1.66939e+08	1.50358e+08	1.51851e+08	1.66283e+08	1.70349e+08	1.57396e+08	1.55606e+08	1.62188e+08	1.54642e+08	1.74314e+08	1.56129e+08	1.52122e+08	1.72415e+08	1.64094e+08	1.57207e+08	1.61221e+08	4.78915e+07	4.20628e+07	5.16523e+07	3.88619e+07	4.65098e+07	4.45933e+07	4.63511e+07	4.41208e+07	4.1059e+07	4.04693e+07	4.54079e+07	4.64055e+07	3.57338e+07	3.86494e+07	3.62132e+07	4.35371e+07	3.65421e+07	4.64713e+07	4.23806e+07	4.293e+07	4.28921e+07	7.68585e+07	7.35763e+07
651	Isorhamnetin3-glucuronide	C22H20O13	492.09	493.097	9.759	7.65275e+07	7.97945e+07	7.43079e+07	7.00122e+07	6.68096e+07	7.17505e+07	6.30874e+07	6.64095e+07	7.0411e+07	6.90474e+07	7.48265e+07	6.31062e+07	7.53739e+07	7.89027e+07	7.69128e+07	8.07676e+07	7.96611e+07	7.71368e+07	7.89285e+07	7.67803e+07	7.35277e+07	3.07131e+07	2.89718e+07	3.14092e+07	3.26946e+07	3.05603e+07	3.25219e+07	3.36785e+07	3.29265e+07	2.77397e+07	2.88108e+07	2.81445e+07	2.97108e+07	2.5077e+07	2.58108e+07	2.93819e+07	2.67309e+07	2.60052e+07	2.80629e+07	3.0277e+07	2.79745e+07	2.93601e+07	8.00193e+07	9.84445e+07
713	ScytalolD	C14H16O5	264.1	265.107	10.268	7.66859e+06	7.34971e+06	1.06099e+07	1.07718e+07	7.28588e+06	7.11129e+06	7.23319e+06	6.79892e+06	8.12072e+06	7.20642e+06	1.07525e+07	6.71645e+06	7.85904e+06	1.10362e+07	7.65281e+06	7.39949e+06	7.12545e+06	1.18096e+07	8.73572e+06	1.129e+07	8.52668e+06	325049	302346	600772	261628	288052	333258	335283	456153	281564	299723	299116	309718	241186	336252	331036	278512	307579	307577	296911	311975	325185	2.14429e+06	2.11444e+06
392	2-[2-(2-Methoxyethoxy)ethoxy]ethyl(1,4,8-trimethyl-6-oxo-2,3-dioxa-5-azabicyclo[2.2.2]oct-7-en-5-yl)acetate	C17H27NO8	373.174	406.207	7.63	3.12359e+07	2.98301e+07	2.66881e+07	2.81858e+07	3.14303e+07	2.94783e+07	2.99301e+07	2.81611e+07	3.15537e+07	3.1157e+07	2.89702e+07	2.74873e+07	2.98129e+07	2.85562e+07	3.0956e+07	2.92064e+07	2.92101e+07	2.94607e+07	3.0712e+07	3.02054e+07	2.96114e+07	1.48908e+07	1.36723e+07	1.46514e+07	1.28365e+07	1.43789e+07	1.41042e+07	1.44021e+07	1.44545e+07	1.40602e+07	1.46025e+07	1.41989e+07	1.37772e+07	1.32279e+07	1.33726e+07	1.38813e+07	1.38841e+07	1.36557e+07	1.26268e+07	1.34477e+07	1.30727e+07	1.38599e+07	2.44635e+07	2.39917e+07
546	Patuletin3-glucuronide	C22H20O14	508.085	509.092	9.057	6.35608e+07	6.72886e+07	5.92279e+07	5.1368e+07	6.48113e+07	6.05404e+07	4.62815e+07	5.78825e+07	6.26839e+07	6.15809e+07	5.46598e+07	5.55886e+07	6.68672e+07	6.33787e+07	6.80925e+07	4.91474e+07	7.41024e+07	7.15637e+07	6.8012e+07	5.6292e+07	6.11465e+07	3.1008e+07	3.2033e+07	3.01285e+07	2.91413e+07	2.6829e+07	2.69783e+07	2.72545e+07	2.85637e+07	2.47487e+07	2.4195e+07	2.52579e+07	2.49337e+07	2.25041e+07	2.1329e+07	2.31882e+07	2.89401e+07	2.32239e+07	2.1826e+07	3.18024e+07	2.39289e+07	2.63907e+07	8.4362e+07	8.96636e+07
253	StreptopyrazinoneB	C14H23N3O2	265.179	266.186	5.86	3.14787e+06	2.80603e+06	3.03828e+06	3.04442e+06	3.09354e+06	3.09503e+06	3.09171e+06	2.85308e+06	3.30744e+06	3.16723e+06	2.8018e+06	2.75546e+06	3.04774e+06	2.93455e+06	3.17092e+06	2.80552e+06	2.95339e+06	2.73972e+06	3.02875e+06	3.12836e+06	3.00054e+06	407485	414791	534316	495828	477773	443426	467277	490445	475001	455041	421608	451339	413941	442924	467503	500514	424101	420658	507197	528397	461978	2.61287e+06	2.65832e+06
440	Myricetin3-glucuronide	C21H18O14	494.07	495.077	8.171	7.14252e+07	6.86954e+07	6.35027e+07	6.31906e+07	6.48227e+07	6.28063e+07	6.04469e+07	5.73679e+07	6.33718e+07	6.46794e+07	5.59987e+07	6.00812e+07	6.9336e+07	7.02391e+07	6.78596e+07	6.80078e+07	8.25577e+07	7.58594e+07	6.97307e+07	7.13126e+07	6.65646e+07	2.60498e+07	2.56643e+07	3.1091e+07	2.88141e+07	2.94224e+07	2.75614e+07	2.85305e+07	3.07668e+07	2.44439e+07	2.41628e+07	2.39218e+07	3.04217e+07	2.69813e+07	2.83385e+07	2.44083e+07	2.20868e+07	2.86768e+07	3.00854e+07	2.6173e+07	3.06745e+07	2.74138e+07	7.05313e+07	7.11248e+07
657	Hispidulin7-glucuronide	C22H20O12	476.095	477.103	9.821	1.71451e+08	1.73968e+08	1.59983e+08	1.58736e+08	1.70266e+08	1.68535e+08	1.5266e+08	1.54778e+08	1.65861e+08	1.64806e+08	1.55302e+08	1.57853e+08	1.70427e+08	1.73436e+08	1.6746e+08	1.67477e+08	1.78617e+08	1.7005e+08	1.78297e+08	1.7135e+08	1.66566e+08	1.19466e+08	1.2305e+08	1.3356e+08	1.2982e+08	1.27006e+08	1.19879e+08	1.33477e+08	1.32955e+08	1.13164e+08	1.06026e+08	1.08732e+08	1.11702e+08	1.07366e+08	9.70917e+07	1.1039e+08	1.13779e+08	1.08709e+08	1.09088e+08	1.13627e+08	1.11703e+08	1.1653e+08	1.2957e+08	1.36687e+08
656	kaempferid-7-O-glucuronide	C22H20O12	476.095	477.103	9.821	1.71451e+08	1.73968e+08	1.59983e+08	1.58736e+08	1.70266e+08	1.68535e+08	1.5266e+08	1.54778e+08	1.65861e+08	1.64806e+08	1.55302e+08	1.57853e+08	1.70427e+08	1.73436e+08	1.6746e+08	1.67477e+08	1.78617e+08	1.7005e+08	1.78297e+08	1.7135e+08	1.66566e+08	1.19466e+08	1.2305e+08	1.3356e+08	1.2982e+08	1.27006e+08	1.19879e+08	1.33477e+08	1.32955e+08	1.13164e+08	1.06026e+08	1.08732e+08	1.11702e+08	1.07366e+08	9.70917e+07	1.1039e+08	1.13779e+08	1.08709e+08	1.09088e+08	1.13627e+08	1.11703e+08	1.1653e+08	1.2957e+08	1.36687e+08
655	Scutellarinmethylester	C22H20O12	476.095	477.103	9.821	1.71451e+08	1.73968e+08	1.59983e+08	1.58736e+08	1.70266e+08	1.68535e+08	1.5266e+08	1.54778e+08	1.65861e+08	1.64806e+08	1.55302e+08	1.57853e+08	1.70427e+08	1.73436e+08	1.6746e+08	1.67477e+08	1.78617e+08	1.7005e+08	1.78297e+08	1.7135e+08	1.66566e+08	1.19466e+08	1.2305e+08	1.3356e+08	1.2982e+08	1.27006e+08	1.19879e+08	1.33477e+08	1.32955e+08	1.13164e+08	1.06026e+08	1.08732e+08	1.11702e+08	1.07366e+08	9.70917e+07	1.1039e+08	1.13779e+08	1.08709e+08	1.09088e+08	1.13627e+08	1.11703e+08	1.1653e+08	1.2957e+08	1.36687e+08
490	1-(2,5-dihydroxyphenyl)-3-hydroxybutan-1-one	C10H12O4	196.073	197.081	8.569	3.38899e+07	3.39361e+07	3.28367e+07	3.17797e+07	3.5376e+07	3.2757e+07	3.53285e+07	3.30915e+07	3.51449e+07	3.36328e+07	3.36417e+07	3.18692e+07	3.64319e+07	3.30991e+07	3.62613e+07	3.63676e+07	3.48559e+07	3.47664e+07	3.49493e+07	3.36328e+07	3.41824e+07	4.09797e+06	4.26486e+06	4.48195e+06	3.90628e+06	3.43048e+06	4.0441e+06	4.38857e+06	4.17197e+06	3.92112e+06	4.23964e+06	3.91298e+06	3.91413e+06	3.66248e+06	3.80985e+06	3.64962e+06	3.6466e+06	3.94236e+06	3.57296e+06	3.83731e+06	4.15947e+06	3.95274e+06	4.79982e+06	5.57319e+06
578	6-Hydroxyluteolin7-(6"-(E)-caffeoylglucoside)	C30H26O15	626.127	627.134	9.221	2.11832e+06	2.14703e+06	2.25632e+06	2.4927e+06	2.29203e+06	2.06733e+06	2.04574e+06	2.05888e+06	2.13232e+06	2.10563e+06	2.18613e+06	1.9523e+06	2.15246e+06	2.42512e+06	2.5649e+06	2.24876e+06	2.26172e+06	2.59981e+06	2.39442e+06	2.32933e+06	2.24156e+06	2.22465e+06	2.3579e+06	2.85213e+06	2.64609e+06	2.77473e+06	2.60964e+06	3.52207e+06	3.10022e+06	2.26828e+06	2.72638e+06	2.88649e+06	2.16507e+06	1.98082e+06	1.92843e+06	2.08616e+06	2.1123e+06	2.18547e+06	1.86444e+06	2.27725e+06	2.31648e+06	2.44425e+06	5.58217e+06	5.85419e+06
228	N'-[1-(3-Ethoxyphenyl)-2,5-dioxo-3-pyrrolidinyl]hexanehydrazide	C18H25N3O4	347.184	348.192	5.451	1.1445e+07	1.27721e+07	1.08794e+07	1.08322e+07	1.2014e+07	1.14996e+07	1.29222e+07	1.25437e+07	1.17548e+07	1.24008e+07	1.20009e+07	1.19844e+07	1.27473e+07	1.09481e+07	1.32142e+07	1.26512e+07	1.05783e+07	1.1983e+07	1.13033e+07	1.33488e+07	1.19912e+07	568074	564468	631195	612269	581906	609694	628057	602910	590082	588582	523451	518884	573232	545786	575290	543495	635959	608200	564659	571197	581870	2.81549e+06	3.27307e+06
550	Quercetin3-(6"-caffeylgalactoside)	C30H26O15	626.127	627.134	9.08	4.51304e+06	4.88404e+06	4.19395e+06	3.3537e+06	4.32182e+06	4.19994e+06	2.9679e+06	4.03659e+06	4.50202e+06	4.15294e+06	4.20962e+06	4.23016e+06	4.87285e+06	4.45405e+06	4.49445e+06	3.76369e+06	5.03006e+06	4.57972e+06	4.9122e+06	4.02048e+06	4.28466e+06	7.33361e+06	7.84713e+06	7.18037e+06	6.67799e+06	6.15286e+06	7.6905e+06	8.03852e+06	6.58144e+06	6.78463e+06	7.01346e+06	6.75569e+06	4.92917e+06	6.06183e+06	4.68287e+06	5.93133e+06	7.08574e+06	6.46557e+06	5.07247e+06	6.79381e+06	6.46421e+06	6.57716e+06	1.25963e+07	1.14075e+07
650	naringenin-7-O-glucuronide	C21H20O11	448.1	449.108	9.759	3.14944e+07	3.42487e+07	3.35411e+07	3.35799e+07	3.05944e+07	3.14365e+07	3.14925e+07	3.13469e+07	3.50491e+07	3.38134e+07	3.45269e+07	3.02548e+07	3.23034e+07	3.31766e+07	3.51518e+07	3.96186e+07	3.08154e+07	3.14986e+07	3.52494e+07	3.17303e+07	3.30461e+07	9.2082e+06	9.50444e+06	9.64491e+06	9.75906e+06	9.50192e+06	9.27494e+06	1.01951e+07	1.0203e+07	8.70004e+06	8.93805e+06	9.2941e+06	9.68625e+06	8.33567e+06	7.98304e+06	9.80013e+06	8.30862e+06	8.19636e+06	8.38521e+06	9.19643e+06	8.52026e+06	9.13178e+06	2.03078e+07	2.57649e+07
359	Cyclo-(Ile-Ser)	C9H16N2O3	200.116	201.123	7.293	3.15978e+06	3.05679e+06	2.86558e+06	2.85012e+06	3.20458e+06	3.16877e+06	2.91074e+06	2.72966e+06	3.15e+06	2.89657e+06	2.92424e+06	3.01548e+06	3.1713e+06	3.10911e+06	3.2703e+06	2.91345e+06	3.09919e+06	3.32448e+06	3.15152e+06	3.09935e+06	3.05355e+06	8.08123e+06	7.55624e+06	9.49583e+06	8.37712e+06	8.79533e+06	8.65178e+06	8.76151e+06	8.88565e+06	8.20872e+06	8.07812e+06	7.76471e+06	7.79179e+06	6.5632e+06	7.1664e+06	6.81473e+06	7.31537e+06	7.91287e+06	7.49379e+06	7.57666e+06	7.50971e+06	7.94004e+06	6.10539e+06	6.06536e+06
458	Quercetin-7-O-glucuronide	C21H18O13	478.075	479.082	8.289	6.81489e+07	6.47655e+07	6.4378e+07	5.84422e+07	6.35735e+07	6.33398e+07	6.18579e+07	5.92606e+07	6.30486e+07	6.2743e+07	5.90244e+07	5.83692e+07	6.37869e+07	6.48505e+07	6.56258e+07	6.47951e+07	7.51309e+07	7.19555e+07	6.67549e+07	6.8431e+07	6.44141e+07	2.84635e+07	2.80786e+07	3.45096e+07	3.02361e+07	3.22588e+07	2.88243e+07	3.21434e+07	3.37044e+07	3.48736e+07	2.81342e+07	2.63038e+07	2.65569e+07	2.40134e+07	2.34638e+07	2.73844e+07	2.63371e+07	2.4457e+07	2.56405e+07	2.83307e+07	2.62431e+07	2.84979e+07	4.72912e+07	4.65734e+07
487	Hexaethyl1,1,2,2,3,3-propanehexacarboxylate	C21H32O12	476.189	477.196	8.553	1.2246e+07	1.26481e+07	1.20726e+07	1.07267e+07	1.30568e+07	1.23608e+07	1.2036e+07	1.18606e+07	1.21601e+07	1.13067e+07	1.07806e+07	1.06841e+07	1.17961e+07	1.19207e+07	1.285e+07	1.19659e+07	1.10352e+07	1.07957e+07	1.22448e+07	1.20576e+07	1.18302e+07	1.91798e+07	1.88152e+07	2.03412e+07	1.9201e+07	1.85514e+07	1.83406e+07	1.86362e+07	1.85286e+07	1.86522e+07	1.91559e+07	1.90325e+07	1.88369e+07	1.79646e+07	1.75581e+07	1.9568e+07	1.92537e+07	1.70772e+07	1.75755e+07	1.99141e+07	1.92335e+07	1.87708e+07	1.31074e+07	1.26713e+07
[truncated: 109 more columns]

## Sheet: HH-YN
		Table S2 the 424 metabolites identified in Erigeron breviscapus from Honghe country and other areas of yunnan provinces
ID	Name	Formula	Calc.MW	m/z	RT[min]	DL-1	DL-2	DL-3	DL-4	DL-5	DL-6	DL-7	DL-8	DL-9	DL-10	DL-11	DL-12	DL-13	DL-14	DL-15	DL-16	DL-17	DL-18	DL-19	DL-20	Mean DL	GZXY-1	GZXY-2	GZXY-3	GZXY-4	GZXY-5	GZXY-6	GZXY-7	GZXY-8	GZXY-9	GZXY-10	GZXY-11	GZXY-12	GZXY-13	GZXY-14	GZXY-15	GZXY-16	GZXY-17	GZXY-18	GZXY-19	GZXY-20	Mean GZXY	HHLX-1	HHLX-2
643	4-Nitrobenzyl2-oxo-2H-chromene-3-carboxylate	C17H11NO6	325.058	326.065	9.7	927001	942106	943945	731715	959711	862423	833600	866238	956996	988743	790964	879179	805591	843639	981176	789706	1.00297e+06	917584	856100	933068	890623	1.31518e+06	1.14956e+06	1.6479e+06	1.86715e+06	1.52538e+06	1.85211e+06	2.08475e+06	1.94127e+06	1.26252e+06	1.4314e+06	1.20445e+06	1.44311e+06	1.07394e+06	1.42492e+06	1.00021e+06	987922	1.26512e+06	1.25328e+06	1.36724e+06	1.33574e+06	1.42166e+06	1.71751e+07	1.8312e+07
119	Tabtoxin	C11H19N3O6	289.127	290.134	1.65	1.13162e+06	1.05014e+06	990527	1.06952e+06	994479	1.05106e+06	1.03988e+06	1.04147e+06	1.04945e+06	1.0882e+06	970777	974134	1.05606e+06	1.00548e+06	1.05809e+06	978877	997691	1.01952e+06	1.02919e+06	1.05059e+06	1.03234e+06	5.37006e+06	7.59413e+06	3.5628e+06	2.99045e+06	7.57128e+06	3.12421e+06	3.15308e+06	7.58259e+06	3.44039e+06	1.00144e+07	7.52141e+06	3.18539e+06	4.49174e+06	6.94511e+06	3.05551e+06	2.8945e+06	7.61191e+06	3.04015e+06	3.17347e+06	2.22208e+06	4.92723e+06	9.89795e+06	1.05531e+07
307	4-(beta-D-Glucosyloxy)benzoate	C13H16O8	300.084	323.074	6.765	2.90889e+06	3.28518e+06	3.17446e+06	3.24969e+06	3.31858e+06	3.29645e+06	3.22189e+06	3.36077e+06	3.56241e+06	3.28113e+06	3.14605e+06	3.10589e+06	3.16397e+06	3.10561e+06	3.25803e+06	3.02876e+06	3.87147e+06	3.06797e+06	3.39053e+06	3.50232e+06	3.265e+06	337427	390293	348828	402800	362295	367432	347058	333538	366633	382835	359219	370247	325701	327263	424149	381700	356989	399646	377461	504826	373317	1.00287e+07	1.01031e+07
306	SerpulanineC	C14H18N2O3	262.132	263.139	6.747	2.64015e+06	2.60141e+06	2.33583e+06	3.50869e+06	2.49658e+06	3.68845e+06	2.37296e+06	2.39295e+06	2.34031e+06	2.55235e+06	2.27898e+06	2.20336e+06	2.47764e+06	3.48589e+06	3.88881e+06	2.48364e+06	2.75538e+06	3.50867e+06	2.65841e+06	2.51784e+06	2.75942e+06	1.81685e+06	1.67473e+06	2.07214e+06	1.9424e+06	1.87394e+06	1.75489e+06	1.84667e+06	1.85338e+06	1.6356e+06	1.65781e+06	1.61391e+06	1.56299e+06	1.49716e+06	1.37336e+06	1.74932e+06	1.56629e+06	1.45733e+06	1.90499e+06	1.64522e+06	1.92443e+06	1.72117e+06	8.09711e+06	8.28759e+06
308	M-hydroxyphenylaceticacid	C7H6O3	138.032	139.039	6.766	3.04358e+07	2.97075e+07	2.96884e+07	3.06873e+07	3.10006e+07	3.08179e+07	3.03405e+07	3.02821e+07	3.27664e+07	3.06302e+07	2.79989e+07	2.94742e+07	2.85675e+07	3.05682e+07	3.0609e+07	2.92431e+07	3.76384e+07	2.965e+07	3.11495e+07	3.02004e+07	3.05728e+07	5.26648e+06	4.43153e+06	4.42002e+06	5.52151e+06	4.69126e+06	4.11365e+06	4.44991e+06	4.24679e+06	4.60804e+06	4.30788e+06	4.18665e+06	5.67541e+06	3.96947e+06	3.87178e+06	4.96993e+06	4.79254e+06	4.76644e+06	4.72339e+06	4.66764e+06	6.43543e+06	4.70579e+06	7.03931e+07	7.10157e+07
367	Isoscutellarein8-glucuronide	C21H18O12	462.08	463.087	7.4	2.19006e+06	2.19569e+06	1.94784e+06	1.9566e+06	2.11979e+06	1.99493e+06	1.89798e+06	2.22038e+06	2.0689e+06	1.91016e+06	1.79698e+06	1.87255e+06	2.42119e+06	2.10965e+06	2.0511e+06	2.092e+06	2.54942e+06	2.47552e+06	2.26732e+06	2.12275e+06	2.11304e+06	7.39714e+06	7.39591e+06	9.53901e+06	9.19489e+06	9.80762e+06	9.17156e+06	1.0693e+07	1.16201e+07	7.55289e+06	7.31947e+06	6.90363e+06	7.56842e+06	6.61205e+06	5.91046e+06	6.67288e+06	7.31144e+06	7.03451e+06	6.88192e+06	7.95638e+06	7.67136e+06	8.01073e+06	1.40702e+07	1.44362e+07
889	Bis{2-[2-(methacryloyloxy)ethoxy]ethyl}4-cyclohexene-1,2-dicarboxylate	C24H34O10	482.215	483.222	12.224	2.57107e+06	2.6489e+06	2.61113e+06	2.53173e+06	2.75063e+06	2.46973e+06	2.33913e+06	2.28133e+06	2.87152e+06	2.57994e+06	2.366e+06	2.46673e+06	2.69243e+06	2.64368e+06	2.64866e+06	2.46032e+06	2.41907e+06	2.33711e+06	2.52594e+06	2.53295e+06	2.5374e+06	518377	521965	559668	592091	548912	536700	601454	574786	508984	519301	545580	532928	507948	501727	533630	529318	482388	500571	523611	521964	533095	5.59259e+06	5.49686e+06
555	(S)-5-(4-hydroxybenzoyl)-3-isobutyrylimidazolidine-2,4-dione	C14H14N2O5	290.09	291.097	9.108	1.39852e+07	1.38388e+07	1.32424e+07	1.2363e+07	1.33183e+07	1.33791e+07	1.26815e+07	1.24357e+07	1.41086e+07	1.37566e+07	1.29352e+07	1.28248e+07	1.37468e+07	1.35347e+07	1.43463e+07	1.36459e+07	1.37557e+07	1.35688e+07	1.39897e+07	1.34212e+07	1.34439e+07	3.70001e+06	3.74302e+06	4.40388e+06	3.88706e+06	3.84037e+06	4.00027e+06	4.01922e+06	4.06374e+06	3.80577e+06	3.7402e+06	3.89499e+06	3.70723e+06	3.30537e+06	3.40097e+06	3.53961e+06	3.57977e+06	3.49313e+06	3.60672e+06	3.67559e+06	3.59658e+06	3.75018e+06	3.64098e+07	3.64201e+07
203	Boc-Gln-Oh	C10H18N2O5	246.121	247.129	4.501	1.87608e+06	1.81179e+06	1.72855e+06	1.73788e+06	1.77243e+06	1.77757e+06	1.75151e+06	1.68054e+06	1.82957e+06	1.89486e+06	1.7649e+06	1.70785e+06	1.83696e+06	1.81424e+06	1.90924e+06	1.83148e+06	1.80338e+06	1.75592e+06	1.76866e+06	1.7914e+06	1.79224e+06	3.74539e+06	3.6224e+06	3.98195e+06	3.60983e+06	3.73607e+06	3.74685e+06	3.82513e+06	3.87082e+06	3.54767e+06	3.50956e+06	3.62765e+06	3.64426e+06	3.44129e+06	3.40282e+06	3.61022e+06	3.55853e+06	3.46786e+06	3.46563e+06	3.59663e+06	3.48167e+06	3.62461e+06	8.83187e+06	8.69107e+06
276	Indoleacrylicacid	C11H9NO2	187.063	188.071	6.322	5.03497e+08	5.21688e+08	4.89222e+08	4.80629e+08	4.46605e+08	4.78917e+08	4.85557e+08	4.81028e+08	4.83226e+08	5.12078e+08	4.31341e+08	4.54047e+08	4.77678e+08	5.0358e+08	5.13365e+08	5.05494e+08	4.88311e+08	4.80196e+08	5.13426e+08	4.61707e+08	4.8558e+08	7.01941e+07	5.41908e+07	5.89254e+07	6.05921e+07	5.60728e+07	5.80872e+07	6.06408e+07	5.67283e+07	5.2992e+07	5.71198e+07	5.18268e+07	5.36578e+07	5.3542e+07	4.80715e+07	5.31329e+07	5.47685e+07	5.00924e+07	5.1006e+07	5.41041e+07	4.28856e+07	5.49315e+07	8.91683e+08	8.5844e+08
274	8-Hydroxyquinoline	C9H7NO	145.053	146.06	6.321	2.37087e+07	2.5593e+07	2.41534e+07	2.31163e+07	2.17494e+07	2.22306e+07	2.36713e+07	2.31315e+07	2.33016e+07	2.46612e+07	2.04581e+07	2.21568e+07	2.25806e+07	2.53019e+07	2.39223e+07	2.45232e+07	2.3815e+07	2.25627e+07	2.44821e+07	2.24889e+07	2.33804e+07	3.91503e+06	3.32343e+06	3.28597e+06	3.72604e+06	2.99149e+06	3.35121e+06	3.38902e+06	3.27408e+06	3.14662e+06	2.9495e+06	2.95111e+06	2.99678e+06	3.21535e+06	2.91249e+06	3.10861e+06	3.11535e+06	2.98156e+06	3.14151e+06	3.18911e+06	2.57465e+06	3.17695e+06	4.18632e+07	4.1697e+07
242	Epinephrineglucuronide	C15H21NO9	359.122	360.129	5.696	4.18896e+06	4.10663e+06	4.06754e+06	4.09946e+06	4.36247e+06	4.18895e+06	4.38032e+06	4.11327e+06	4.53781e+06	4.37074e+06	4.05003e+06	3.96291e+06	4.25587e+06	4.20197e+06	4.38908e+06	4.02085e+06	4.07812e+06	4.07187e+06	4.33087e+06	4.26969e+06	4.20237e+06	1.5848e+06	1.50942e+06	1.80151e+06	1.61439e+06	1.68412e+06	1.62537e+06	1.71802e+06	1.66114e+06	1.49307e+06	1.47705e+06	1.59909e+06	1.53532e+06	1.39136e+06	1.37245e+06	1.41498e+06	1.51948e+06	1.40548e+06	1.43278e+06	1.48855e+06	1.51856e+06	1.54235e+06	1.03567e+07	1.05233e+07
554	Scopoletin	C10H8O4	192.042	193.049	9.093	6.9783e+07	6.48512e+07	6.52491e+07	5.82106e+07	7.29792e+07	7.07897e+07	5.8142e+07	6.48658e+07	7.48962e+07	7.17997e+07	6.36967e+07	6.29777e+07	7.40112e+07	6.94233e+07	7.22467e+07	6.05613e+07	6.65943e+07	6.85821e+07	6.73626e+07	6.28821e+07	6.69952e+07	8.19708e+07	8.06033e+07	9.27005e+07	8.02095e+07	7.59701e+07	7.86243e+07	8.51626e+07	8.83762e+07	7.71023e+07	7.36542e+07	7.93367e+07	7.51384e+07	6.94669e+07	6.82398e+07	7.10065e+07	7.8246e+07	6.93892e+07	7.13598e+07	7.96868e+07	7.66811e+07	7.76463e+07	1.20451e+08	1.19173e+08
155	(1R)-1,5-Anhydro-1-({(5S)-3-[(3aS,4R,6R,6aS)-6-hydroxy-2,2-dimethyltetrahydrofuro[3,4-d][1,3]dioxol-4-yl]-4,5-dihydro-1,2-oxazol-5-yl}methyl)-D-galactitol	C17H27NO10	405.163	406.17	2.28	2.3142e+08	2.20865e+08	2.17742e+08	2.04938e+08	2.24142e+08	2.19199e+08	2.21141e+08	2.16529e+08	2.48176e+08	2.31129e+08	2.30442e+08	2.20968e+08	2.35213e+08	2.1113e+08	2.41245e+08	2.16893e+08	2.21512e+08	2.35254e+08	2.34173e+08	2.273e+08	2.25471e+08	1.26999e+07	1.08124e+07	1.3906e+07	1.0959e+07	1.21105e+07	1.25947e+07	1.29759e+07	1.25475e+07	1.21167e+07	1.19319e+07	1.35803e+07	1.1445e+07	1.0469e+07	1.09754e+07	1.17135e+07	1.15233e+07	1.19642e+07	1.15632e+07	1.08779e+07	1.09751e+07	1.18871e+07	3.46876e+08	3.66625e+08
172	8-Amino-7-oxononanoicacid	C9H17NO3	187.121	188.128	3.03	6.27187e+06	6.19172e+06	5.98616e+06	5.98745e+06	6.57001e+06	6.11436e+06	6.39885e+06	5.78991e+06	6.93044e+06	6.39722e+06	6.14475e+06	6.42384e+06	6.68253e+06	6.33048e+06	6.196e+06	6.26676e+06	6.32072e+06	6.35811e+06	6.43201e+06	6.20972e+06	6.30015e+06	1.11937e+06	1.00872e+06	1.29592e+06	1.13722e+06	1.06571e+06	1.10566e+06	1.09435e+06	1.10304e+06	1.12903e+06	1.10929e+06	1.12369e+06	1.04031e+06	1.00324e+06	1.05642e+06	983198	1.0404e+06	1.12348e+06	1.07463e+06	1.12282e+06	1.03986e+06	1.08882e+06	1.16947e+07	1.21179e+07
884	Apigenin	C15H10O5	270.053	271.06	12.137	1.26768e+08	1.2299e+08	1.1717e+08	1.19927e+08	1.24159e+08	1.1691e+08	1.18161e+08	1.46555e+08	1.28283e+08	1.21288e+08	1.12525e+08	1.14751e+08	1.28464e+08	1.25864e+08	1.25484e+08	1.50784e+08	1.30012e+08	1.20862e+08	1.25846e+08	1.23673e+08	1.25024e+08	6.16264e+08	6.06413e+08	7.20563e+08	6.60846e+08	6.31664e+08	6.28941e+08	6.83597e+08	6.86781e+08	6.00751e+08	6.0511e+08	6.07727e+08	5.93435e+08	5.53891e+08	5.35773e+08	5.89889e+08	6.05304e+08	5.68782e+08	5.58931e+08	5.89468e+08	5.81257e+08	6.11269e+08	3.8503e+08	3.71504e+08
788	1,3,4-triCQA	C34H30O15	678.158	679.166	11.02	8516992	8740773	8028549	8108687	8754865	8641500	7893516	7897633	8259724	8173802	7302779	7381436	8320276	8261433	8594273	8461347	7968985	8281892	8185465	8726809	8.22504e+06	674042	729649	721349	744680	728862	704161	731789	743449	648277	708428	617470	693236	724815	615779	667625	672916	604670	661582	713465	666196	688622	2519188	2447024
854	9-epi-sacrolideA	C18H28O4	308.199	309.206	11.795	8.28578e+06	7.89685e+06	7.95966e+06	7.98515e+06	9.63172e+06	8.28489e+06	7.85567e+06	7.18017e+06	8.91997e+06	8.94373e+06	7.42577e+06	7.34485e+06	8.95177e+06	8.21453e+06	8.66773e+06	7.21378e+06	8.2036e+06	8.03562e+06	8.87154e+06	8.48336e+06	8.21781e+06	5.21402e+06	5.23101e+06	5.60311e+06	4.9217e+06	5.24672e+06	5.80752e+06	5.18877e+06	5.17453e+06	5.00001e+06	4.41567e+06	4.98199e+06	4.97537e+06	4.64955e+06	4.53689e+06	4.7948e+06	4.79943e+06	4.52842e+06	4.28063e+06	5.27554e+06	4.99256e+06	4.98091e+06	5.01725e+06	4.30446e+06
272	Neochlorogenicacid、5-CQA	C16H18O9	354.095	355.102	6.281	1.29792e+08	1.25921e+08	1.27447e+08	1.28675e+08	1.07351e+08	1.27275e+08	1.29216e+08	1.22775e+08	1.36419e+08	1.32403e+08	1.07621e+08	1.08092e+08	1.35446e+08	1.28654e+08	1.37618e+08	1.34918e+08	1.34286e+08	1.31024e+08	1.28103e+08	1.08763e+08	1.2609e+08	2.82508e+07	2.76559e+07	3.13355e+07	2.72582e+07	2.66741e+07	2.86835e+07	3.04676e+07	2.93253e+07	2.71491e+07	2.87425e+07	2.80278e+07	2.62223e+07	2.49354e+07	2.6726e+07	2.68235e+07	2.86667e+07	2.7176e+07	2.6781e+07	2.83391e+07	2.54891e+07	2.77365e+07	4.21831e+07	4.03062e+07
572	butoctamide	C16H29NO5	315.204	316.211	9.201	7.54543e+06	6.18493e+06	6.92953e+06	7.20329e+06	6.54448e+06	7.15829e+06	7.28942e+06	6.80637e+06	7.35177e+06	7.72152e+06	6.27012e+06	7.01164e+06	7.36624e+06	7.31877e+06	6.6936e+06	7.39493e+06	7.0637e+06	3.829e+06	7.05287e+06	7.13698e+06	6.89364e+06	2.48991e+06	2.31364e+06	2.61094e+06	2.31263e+06	2.3964e+06	3.88552e+06	2.36904e+06	2.62748e+06	2.53072e+06	2.14057e+06	2.37883e+06	2.21903e+06	2.06875e+06	2.63678e+06	4.42702e+06	2.58976e+06	4.48692e+06	3.97672e+06	1.98409e+06	2.25223e+06	2.73485e+06	4.15151e+06	3.52764e+06
757	RalfuranoneA	C10H8O2	160.052	193.086	10.665	1.2412e+07	1.14897e+07	1.10233e+07	1.09068e+07	1.12082e+07	9.97595e+06	1.11796e+07	9.46111e+06	1.27116e+07	1.15528e+07	1.04634e+07	1.03584e+07	1.07597e+07	1.11172e+07	1.08687e+07	1.17884e+07	1.20965e+07	1.03898e+07	1.02217e+07	1.01304e+07	1.10058e+07	1.33378e+07	1.26463e+07	1.33144e+07	1.23101e+07	1.27311e+07	1.19533e+07	1.27279e+07	1.20847e+07	1.24895e+07	1.16633e+07	1.28101e+07	1.17918e+07	1.28006e+07	1.15589e+07	1.17296e+07	1.21799e+07	1.0838e+07	1.14195e+07	1.19445e+07	1.13944e+07	1.21863e+07	4.68853e+06	8.25678e+06
824	LorneicacidB	C17H24O3	276.172	309.206	11.391	8.32166e+06	8.72614e+06	8.4494e+06	8.29881e+06	9.5003e+06	8.28231e+06	8.71116e+06	8.26412e+06	8.10387e+06	7.9697e+06	8.11679e+06	8.15705e+06	8.9586e+06	7.64809e+06	8.66474e+06	8.67802e+06	7.68959e+06	7.69393e+06	8.43967e+06	8.2673e+06	8.34706e+06	6.58746e+06	7.40974e+06	8.08755e+06	7.46857e+06	7.37245e+06	7.21356e+06	7.44658e+06	1.07797e+07	9.03206e+06	8.85524e+06	7.27488e+06	6.61602e+06	8.15498e+06	6.50858e+06	6.60558e+06	6.61226e+06	6.61643e+06	6.68618e+06	6.91866e+06	9.34125e+06	7.57938e+06	4.47724e+06	4.66829e+06
801	3,4,9-triCDOA	C35H30O16	706.153	707.16	11.156	1.52716e+07	1.52171e+07	1.52014e+07	1.53409e+07	1.6108e+07	1.44074e+07	1.48248e+07	1.55447e+07	1.51663e+07	1.51459e+07	1.36279e+07	1.38371e+07	1.43582e+07	1.57109e+07	1.55237e+07	1.54859e+07	1.49635e+07	1.37022e+07	1.58067e+07	1.58967e+07	1.5057e+07	1.89561e+06	1.86237e+06	1.96685e+06	1.88521e+06	1.78701e+06	1.71506e+06	1.84854e+06	1.84427e+06	1.54059e+06	1.63784e+06	1.74398e+06	1.73262e+06	1.73347e+06	1.57031e+06	1.66824e+06	1.57877e+06	1.51677e+06	1.56065e+06	1.71427e+06	1.57323e+06	1.71878e+06	3.827e+06	3.98835e+06
759	3-(4-Hydroxy-3-methoxyphenyl)propyl2-acetamido-2-deoxy-beta-D-glucopyranoside	C18H27NO8	385.173	386.181	10.665	1.03637e+07	9.9166e+06	1.04574e+07	9.53813e+06	1.12826e+07	9.97361e+06	9.98659e+06	1.04123e+07	1.02449e+07	1.10181e+07	1.04275e+07	1.03111e+07	1.04292e+07	1.00688e+07	9.86193e+06	1.13411e+07	1.02277e+07	1.01442e+07	1.03629e+07	1.09689e+07	1.03669e+07	1.26615e+07	1.37789e+07	1.33102e+07	1.29611e+07	1.22663e+07	1.208e+07	1.37952e+07	1.29427e+07	1.1848e+07	1.18937e+07	1.46586e+07	1.33227e+07	1.29308e+07	1.22992e+07	1.22666e+07	1.33083e+07	1.33843e+07	1.26623e+07	1.24061e+07	1.22592e+07	1.28518e+07	4.61137e+06	5.54647e+06
813	Gloeolactone	C18H28O3	292.203	293.211	11.302	1.50346e+07	1.53127e+07	1.41384e+07	1.38531e+07	1.53863e+07	1.45586e+07	1.48442e+07	1.29663e+07	1.61886e+07	1.505e+07	1.36076e+07	1.29934e+07	1.49987e+07	1.45462e+07	1.53185e+07	1.52798e+07	1.44808e+07	1.3466e+07	1.50968e+07	1.50931e+07	1.46107e+07	7.58436e+06	7.28034e+06	9.58475e+06	1.02982e+07	8.7367e+06	8.92764e+06	8.95253e+06	9.65214e+06	8.57311e+06	8.2055e+06	8.85947e+06	8.57726e+06	7.29728e+06	7.54617e+06	8.15265e+06	8.36846e+06	8.91371e+06	6.67055e+06	8.7325e+06	8.37425e+06	8.46438e+06	6.21536e+06	6.29855e+06
826	9-epi-sacrolideA	C18H28O4	308.199	309.206	11.392	8.84509e+06	9.42012e+06	9.22742e+06	8.26852e+06	9.82609e+06	9.05433e+06	9.67118e+06	8.75136e+06	9.11865e+06	9.81544e+06	9.43622e+06	8.33062e+06	1.03456e+07	9.26445e+06	9.81911e+06	8.9567e+06	8.81173e+06	8.20751e+06	9.3447e+06	9.61427e+06	9.20645e+06	7.66012e+06	1.00948e+07	9.28895e+06	8.35329e+06	6.24295e+06	8.44983e+06	8.34615e+06	1.12491e+07	9.78988e+06	7.51437e+06	8.38623e+06	9.894e+06	7.75367e+06	8.77825e+06	9.65803e+06	1.02166e+07	7.23049e+06	7.2069e+06	8.17797e+06	9.98652e+06	8.7139e+06	3.88695e+06	5.02757e+06
758	O-methylmelleine	C11H12O3	192.079	193.086	10.665	1.67526e+07	1.56689e+07	1.49932e+07	1.50554e+07	1.52523e+07	1.4951e+07	1.59302e+07	1.42515e+07	1.66857e+07	1.6273e+07	1.48905e+07	1.40859e+07	1.56185e+07	1.56522e+07	1.52882e+07	1.59177e+07	1.62157e+07	1.42462e+07	1.52188e+07	1.50327e+07	1.5399e+07	1.91439e+07	1.88429e+07	1.93665e+07	1.86554e+07	1.91144e+07	1.72685e+07	1.82268e+07	1.90291e+07	1.65873e+07	1.71251e+07	1.88047e+07	1.82719e+07	1.83083e+07	1.59423e+07	1.77381e+07	1.81748e+07	1.58765e+07	1.66569e+07	1.80432e+07	1.68973e+07	1.79037e+07	6.15944e+06	7.44043e+06
863	Tributyl2,2',2''-nitrilotriacetate	C18H33NO6	359.23	360.238	11.89	4.7672e+06	4.3309e+06	4.35989e+06	4.2371e+06	4.60441e+06	4.83726e+06	4.60484e+06	4.95906e+06	5.14634e+06	4.51488e+06	4.05299e+06	4.24266e+06	5.39434e+06	3.66858e+06	4.16849e+06	4.88274e+06	5.62064e+06	5.40108e+06	7.05189e+06	4.38644e+06	4.76159e+06	6.29796e+06	7.60326e+06	7.33264e+06	8.46416e+06	5.94786e+06	8.24012e+06	6.25915e+06	5.83878e+06	6.12701e+06	6.1533e+06	8.87407e+06	5.9276e+06	5.83363e+06	5.55214e+06	6.29986e+06	6.22534e+06	6.34659e+06	5.97294e+06	8.20862e+06	8.36635e+06	6.79357e+06	1.96612e+06	1.62508e+06
760	3,4-Dimethoxybenzyl2-acetamido-2-deoxy-beta-D-glucopyranoside	C17H25NO8	371.158	372.165	10.666	4.94393e+07	4.83058e+07	4.49151e+07	4.58135e+07	5.03854e+07	4.68605e+07	4.91108e+07	4.57974e+07	5.18586e+07	4.94528e+07	4.69336e+07	4.68838e+07	5.06418e+07	4.6534e+07	4.88645e+07	4.86116e+07	4.72605e+07	4.78997e+07	4.958e+07	4.75607e+07	4.81355e+07	5.70011e+07	5.62435e+07	6.22639e+07	5.66377e+07	5.42338e+07	5.57974e+07	5.87594e+07	5.89991e+07	5.3269e+07	5.27626e+07	5.95656e+07	5.66244e+07	5.31121e+07	5.07752e+07	5.39186e+07	5.54049e+07	5.27654e+07	5.27522e+07	5.59085e+07	5.35245e+07	5.55159e+07	1.82646e+07	2.28059e+07
864	Tributyl(E)-Aconitate	C18H30O6	342.204	343.211	11.896	7.30011e+06	5.22379e+06	6.83824e+06	5.05228e+06	7.54085e+06	5.07982e+06	5.08171e+06	4.88494e+06	5.56997e+06	5.78078e+06	4.80463e+06	4.81484e+06	5.56553e+06	6.97401e+06	5.42074e+06	6.86305e+06	5.03047e+06	4.33773e+06	5.42602e+06	7.02646e+06	5.7308e+06	1.03887e+07	1.10524e+07	1.18521e+07	1.3474e+07	1.05485e+07	8.79009e+06	1.35134e+07	1.09681e+07	1.26266e+07	1.02549e+07	8.90603e+06	1.04301e+07	1.03122e+07	1.00613e+07	1.00242e+07	1.10744e+07	9.5137e+06	1.01636e+07	1.30046e+07	1.25726e+07	1.09766e+07	2.06459e+06	2.6685e+06
832	CurvularideA	C18H35NO5	345.251	346.258	11.475	3.52505e+06	4.46799e+06	3.09996e+06	3.19151e+06	3.63493e+06	3.3884e+06	3.38494e+06	3.23221e+06	3.58533e+06	3.69973e+06	3.10188e+06	3.50957e+06	3.52416e+06	3.19626e+06	3.53677e+06	3.39031e+06	3.49264e+06	3.43217e+06	3.46461e+06	3.55572e+06	3.47071e+06	1.71697e+06	1.69877e+06	1.75154e+06	1.63026e+06	1.63827e+06	1.72772e+06	718979	1.69301e+06	1.5302e+06	1.62114e+06	1.76878e+06	1.59712e+06	718788	1.6271e+06	1.66538e+06	1.63684e+06	2.45845e+06	1.54035e+06	819086	2.26915e+06	1.5914e+06	1.42309e+06	1.42168e+06
842	9-epi-sacrolideA	C18H28O4	308.198	309.206	11.619	1.89205e+07	1.88386e+07	1.76922e+07	1.88991e+07	2.04823e+07	1.77016e+07	1.81818e+07	1.70967e+07	2.14284e+07	1.88693e+07	1.71835e+07	1.76526e+07	1.90363e+07	1.96215e+07	1.87491e+07	1.85911e+07	1.89096e+07	1.86786e+07	1.91859e+07	1.89517e+07	1.87335e+07	1.35783e+07	1.46484e+07	1.64074e+07	1.2965e+07	1.15168e+07	1.16344e+07	1.53371e+07	1.36808e+07	1.40259e+07	1.3322e+07	1.53446e+07	1.2571e+07	1.27469e+07	1.33616e+07	1.29239e+07	1.48538e+07	1.30544e+07	1.31734e+07	1.32439e+07	1.30482e+07	1.35719e+07	8.76346e+06	9.31936e+06
844	Valilactone	C22H39NO5	397.283	398.29	11.671	2.59368e+06	2.41151e+06	2.25554e+06	2.70817e+06	2.77773e+06	2.61826e+06	2.37622e+06	2.41721e+06	2.80039e+06	2.37544e+06	2.25979e+06	2.1823e+06	2.73416e+06	2.49138e+06	2.65788e+06	2.42719e+06	2.47912e+06	2.36747e+06	2.78157e+06	2.46217e+06	2.50886e+06	1.15522e+07	1.1511e+07	1.33041e+07	1.17116e+07	1.09504e+07	1.06244e+07	1.10738e+07	1.17194e+07	1.08566e+07	1.06034e+07	1.21284e+07	1.16255e+07	1.17386e+07	1.05015e+07	1.19875e+07	1.17838e+07	1.05226e+07	1.03021e+07	1.12025e+07	1.07619e+07	1.13231e+07	1.02195e+06	912316
399	Dimethyl4-acetamidodecanedioate	C14H25NO5	287.173	288.18	7.673	1.21159e+07	1.21044e+07	1.12082e+07	1.16108e+07	1.1711e+07	1.14917e+07	1.13275e+07	1.11714e+07	1.24004e+07	1.1695e+07	1.04684e+07	1.08441e+07	1.19198e+07	1.1638e+07	1.24159e+07	1.14455e+07	9.97307e+06	1.11852e+07	1.23183e+07	1.21028e+07	1.15574e+07	3.83312e+06	3.86847e+06	4.43187e+06	4.27016e+06	4.54095e+06	3.86438e+06	4.57905e+06	3.76119e+06	3.73148e+06	3.37167e+06	3.94829e+06	4.39141e+06	3.34126e+06	3.91701e+06	4.04051e+06	4.25565e+06	3.97066e+06	3.93125e+06	3.71847e+06	3.89748e+06	3.98322e+06	4.09659e+06	3.33823e+06
687	9-epi-sacrolideA	C18H28O4	308.199	309.206	10.024	1.40748e+07	1.49168e+07	1.43686e+07	1.41164e+07	1.47332e+07	1.36968e+07	1.44647e+07	1.42471e+07	1.42311e+07	1.48091e+07	1.36389e+07	1.29084e+07	1.49307e+07	1.46052e+07	1.49031e+07	1.31763e+07	1.35733e+07	1.28876e+07	1.39526e+07	1.42932e+07	1.41264e+07	1.04609e+07	9.96746e+06	1.14407e+07	1.07067e+07	1.06153e+07	9.74729e+06	1.05481e+07	1.05795e+07	1.0695e+07	1.00967e+07	1.03084e+07	1.00401e+07	1.05776e+07	9.49458e+06	1.04858e+07	1.02519e+07	9.25956e+06	9.28513e+06	1.04077e+07	9.86636e+06	1.02417e+07	4.84398e+06	4.86478e+06
907	Stearoylglutamicacid	C23H43NO5	413.314	414.321	12.421	6.07069e+06	5.89789e+06	5.99153e+06	5.71237e+06	6.20648e+06	5.87368e+06	5.53957e+06	5.27876e+06	6.16572e+06	5.92136e+06	5.30232e+06	5.21909e+06	6.28004e+06	5.93309e+06	6.20691e+06	5.64605e+06	5.48687e+06	5.23508e+06	6.06277e+06	5.74144e+06	5.78858e+06	1.08592e+07	1.01017e+07	1.32085e+07	1.05318e+07	1.06364e+07	9.86893e+06	1.09153e+07	1.15232e+07	1.03857e+07	1.02282e+07	1.10171e+07	1.07954e+07	1.13331e+07	9.81524e+06	1.1175e+07	1.09285e+07	9.62986e+06	9.7873e+06	1.10262e+07	1.03587e+07	1.07063e+07	2.197e+06	2.1931e+06
783	PestalotheolG	C16H22O6	310.141	311.149	10.976	1.40065e+07	1.31745e+07	1.30294e+07	1.33439e+07	1.39068e+07	1.29554e+07	1.3283e+07	1.22204e+07	1.44191e+07	1.20544e+07	1.30331e+07	1.27648e+07	1.40606e+07	1.28067e+07	1.43057e+07	1.33302e+07	1.28429e+07	1.27758e+07	1.36431e+07	1.2763e+07	1.3236e+07	3.10226e+06	2.28815e+06	2.56341e+06	2.43411e+06	2.34481e+06	2.26404e+06	2.37909e+06	2.45805e+06	2.27679e+06	2.22996e+06	2.39272e+06	2.19635e+06	2.17991e+06	2.00692e+06	2.16253e+06	2.28214e+06	2.2178e+06	2.1594e+06	2.33774e+06	2.23147e+06	2.32538e+06	2.08972e+06	2.12737e+06
[truncated: 108 more columns]

## Sheet: HH-GZ
		Table S3 the 424 metabolites identified in Erigeron breviscapus from Honghe country in Yunnnan provinces and in Guizhou provinces
ID	Name	Formula	Calc.MW	m/z	RT[min]	DL-1	DL-2	DL-3	DL-4	DL-5	DL-6	DL-7	DL-8	DL-9	DL-10	DL-11	DL-12	DL-13	DL-14	DL-15	DL-16	DL-17	DL-18	DL-19	DL-20	Mean DL	GZXY-1	GZXY-2	GZXY-3	GZXY-4	GZXY-5	GZXY-6	GZXY-7	GZXY-8	GZXY-9	GZXY-10	GZXY-11	GZXY-12	GZXY-13	GZXY-14	GZXY-15	GZXY-16	GZXY-17	GZXY-18	GZXY-19	GZXY-20	Mean GZXY	HHLX-1	HHLX-2
208	(2S,3R,4S,5R,6R)-2-{[(E)-{2-[(2R,5S,6R)-5-Acetoxy-6-(acetoxymethyl)-5,6-dihydro-2H-pyran-2-yl]ethylidene}amino]oxy}-6-(acetoxymethyl)tetrahydro-2H-pyran-3,4,5-triyltriacetate	C26H35NO15	601.201	602.208	4.695	1.22575e+08	1.184e+08	1.13276e+08	1.11869e+08	1.332e+08	1.18929e+08	1.10745e+08	1.06842e+08	1.38431e+08	1.31301e+08	1.10609e+08	1.08096e+08	1.27791e+08	1.10805e+08	1.26386e+08	1.08392e+08	1.12688e+08	1.1161e+08	1.21613e+08	1.1258e+08	1.17807e+08	691020	573548	1.00833e+06	581111	527778	673814	837729	1.28116e+06	628940	634140	750073	627571	292233	661532	788214	614036	583107	502161	736566	510584	675182	1.1036e+08	1.12643e+08
152	(6R)-3,5-Dideoxy-5-{[(3-methyl-2-oxo-4a,8a-dihydro-2H-chromen-7-yl)carbonyl]amino}-6-[(1R,2R)-1,2,3-trihydroxypropyl]-alpha-L-threo-hex-2-ulopyranosonicacid	C20H25NO11	455.143	456.15	2.199	4.60389e+08	4.37827e+08	4.39814e+08	4.55373e+08	4.36795e+08	4.22608e+08	4.66906e+08	4.51015e+08	4.23282e+08	4.41335e+08	4.36625e+08	4.31202e+08	4.38377e+08	4.54549e+08	4.52065e+08	4.2745e+08	4.31881e+08	4.6341e+08	4.4826e+08	4.48727e+08	4.43394e+08	5.93959e+06	6.09871e+06	5.96269e+06	6.0871e+06	6.79857e+06	6.78752e+06	7.44034e+06	6.66119e+06	6.30438e+06	6.42148e+06	5.38609e+06	5.47784e+06	5.41252e+06	5.34575e+06	5.54286e+06	5.64065e+06	5.89227e+06	5.84419e+06	5.86021e+06	5.64153e+06	6.02727e+06	3.30746e+08	3.33136e+08
549	GhanamycinB	C19H28O9	400.173	401.18	9.069	1.05231e+07	1.08074e+07	1.04476e+07	8.67848e+06	1.09277e+07	1.06812e+07	8.21123e+06	1.01897e+07	1.17747e+07	1.0958e+07	9.81747e+06	1.02152e+07	1.12908e+07	1.11215e+07	1.16047e+07	8.72856e+06	1.04309e+07	9.95089e+06	1.08752e+07	8.53262e+06	1.02884e+07	810114	870555	881270	758071	759883	713594	739112	790761	772610	666423	778596	659647	715836	600435	693639	832044	658731	655209	899640	642212	744919	1.24702e+07	1.25993e+07
589	(2R,3S)-7-Acetamido-6-acetoxy-1,2,3-octanetriyltriacetate	C18H29NO9	403.184	436.218	9.312	1.5594e+07	1.61158e+07	1.37344e+07	1.54437e+07	1.57035e+07	1.46602e+07	1.51319e+07	1.52943e+07	1.68178e+07	1.63382e+07	1.37215e+07	1.43692e+07	1.55911e+07	1.46544e+07	1.66803e+07	1.46792e+07	1.54403e+07	1.45244e+07	1.61578e+07	1.5459e+07	1.53055e+07	1.33137e+06	1.3025e+06	1.38425e+06	1.26288e+06	1.34545e+06	1.36543e+06	1.35243e+06	1.50634e+06	1.23295e+06	1.32326e+06	1.25837e+06	1.26674e+06	1.32413e+06	1.09958e+06	1.32027e+06	1.22494e+06	1.24906e+06	1.21807e+06	1.18164e+06	1.26462e+06	1.29071e+06	2.49804e+07	2.49653e+07
285	GhanamycinA	C13H16O9	316.079	317.087	6.479	1.21212e+08	1.19733e+08	1.13914e+08	1.15128e+08	1.29342e+08	1.15995e+08	1.21977e+08	1.2012e+08	1.29125e+08	1.2694e+08	1.20225e+08	1.19402e+08	1.24414e+08	1.14783e+08	1.24532e+08	1.18125e+08	1.15564e+08	1.1918e+08	1.22726e+08	1.22867e+08	1.20765e+08	1.88396e+06	1.60613e+06	2.09688e+06	1.88802e+06	1.74087e+06	1.76326e+06	1.89112e+06	1.92852e+06	1.76666e+06	1.74751e+06	1.68761e+06	2.18141e+06	1.65183e+06	1.71457e+06	1.73418e+06	2.30019e+06	1.59334e+06	1.6729e+06	1.8216e+06	2.42562e+06	1.85481e+06	3.43931e+07	3.67129e+07
277	D-(+)-Tryptophan	C11H12N2O2	204.09	205.097	6.322	3.78085e+08	3.7371e+08	3.52212e+08	3.39777e+08	3.41397e+08	3.61606e+08	3.53286e+08	3.57956e+08	3.72824e+08	3.85302e+08	3.38103e+08	3.57023e+08	3.59305e+08	3.57392e+08	3.79982e+08	3.60858e+08	3.58324e+08	3.69495e+08	3.83308e+08	3.48373e+08	3.61416e+08	5.19407e+07	3.95495e+07	4.41159e+07	4.19338e+07	4.15966e+07	4.4027e+07	4.32515e+07	4.15779e+07	3.85592e+07	4.24825e+07	3.86119e+07	3.89565e+07	3.76692e+07	3.63712e+07	3.9223e+07	3.87844e+07	3.921e+07	3.89624e+07	3.82835e+07	3.13406e+07	4.03224e+07	6.95118e+08	6.76107e+08
155	(1R)-1,5-Anhydro-1-({(5S)-3-[(3aS,4R,6R,6aS)-6-hydroxy-2,2-dimethyltetrahydrofuro[3,4-d][1,3]dioxol-4-yl]-4,5-dihydro-1,2-oxazol-5-yl}methyl)-D-galactitol	C17H27NO10	405.163	406.17	2.28	2.3142e+08	2.20865e+08	2.17742e+08	2.04938e+08	2.24142e+08	2.19199e+08	2.21141e+08	2.16529e+08	2.48176e+08	2.31129e+08	2.30442e+08	2.20968e+08	2.35213e+08	2.1113e+08	2.41245e+08	2.16893e+08	2.21512e+08	2.35254e+08	2.34173e+08	2.273e+08	2.25471e+08	1.26999e+07	1.08124e+07	1.3906e+07	1.0959e+07	1.21105e+07	1.25947e+07	1.29759e+07	1.25475e+07	1.21167e+07	1.19319e+07	1.35803e+07	1.1445e+07	1.0469e+07	1.09754e+07	1.17135e+07	1.15233e+07	1.19642e+07	1.15632e+07	1.08779e+07	1.09751e+07	1.18871e+07	3.46876e+08	3.66625e+08
276	Indoleacrylicacid	C11H9NO2	187.063	188.071	6.322	5.03497e+08	5.21688e+08	4.89222e+08	4.80629e+08	4.46605e+08	4.78917e+08	4.85557e+08	4.81028e+08	4.83226e+08	5.12078e+08	4.31341e+08	4.54047e+08	4.77678e+08	5.0358e+08	5.13365e+08	5.05494e+08	4.88311e+08	4.80196e+08	5.13426e+08	4.61707e+08	4.8558e+08	7.01941e+07	5.41908e+07	5.89254e+07	6.05921e+07	5.60728e+07	5.80872e+07	6.06408e+07	5.67283e+07	5.2992e+07	5.71198e+07	5.18268e+07	5.36578e+07	5.3542e+07	4.80715e+07	5.31329e+07	5.47685e+07	5.00924e+07	5.1006e+07	5.41041e+07	4.28856e+07	5.49315e+07	8.91683e+08	8.5844e+08
275	2-Methyl-8-quinolinamine	C10H10N2	158.084	159.092	6.322	1.57836e+07	1.65259e+07	1.52695e+07	1.47726e+07	1.37111e+07	1.51643e+07	1.53387e+07	1.53621e+07	1.52549e+07	1.60892e+07	1.38527e+07	1.4253e+07	1.47733e+07	1.58451e+07	1.61479e+07	1.60591e+07	1.52654e+07	1.51556e+07	1.61127e+07	1.461e+07	1.52673e+07	2.56257e+06	1.91772e+06	2.04798e+06	2.15237e+06	2.01524e+06	2.03498e+06	2.09455e+06	1.9815e+06	1.91653e+06	2.04031e+06	1.82509e+06	1.9251e+06	1.9265e+06	1.66516e+06	1.80551e+06	1.85656e+06	1.7421e+06	1.82354e+06	1.90955e+06	1.53165e+06	1.93872e+06	2.8938e+07	2.80068e+07
274	8-Hydroxyquinoline	C9H7NO	145.053	146.06	6.321	2.37087e+07	2.5593e+07	2.41534e+07	2.31163e+07	2.17494e+07	2.22306e+07	2.36713e+07	2.31315e+07	2.33016e+07	2.46612e+07	2.04581e+07	2.21568e+07	2.25806e+07	2.53019e+07	2.39223e+07	2.45232e+07	2.3815e+07	2.25627e+07	2.44821e+07	2.24889e+07	2.33804e+07	3.91503e+06	3.32343e+06	3.28597e+06	3.72604e+06	2.99149e+06	3.35121e+06	3.38902e+06	3.27408e+06	3.14662e+06	2.9495e+06	2.95111e+06	2.99678e+06	3.21535e+06	2.91249e+06	3.10861e+06	3.11535e+06	2.98156e+06	3.14151e+06	3.18911e+06	2.57465e+06	3.17695e+06	4.18632e+07	4.1697e+07
483	Guaijaverin	C20H18O11	434.085	435.092	8.498	2.88589e+07	2.69728e+07	2.6876e+07	2.88429e+07	3.03666e+07	2.87069e+07	2.7996e+07	2.50323e+07	3.05936e+07	2.41805e+07	2.71247e+07	2.5398e+07	2.85094e+07	2.78245e+07	3.08071e+07	2.91889e+07	2.69384e+07	2.62314e+07	2.89467e+07	2.52189e+07	2.77307e+07	2.25033e+06	1.89111e+06	2.05741e+06	1.81179e+06	1.84334e+06	1.7881e+06	2.2223e+06	1.96796e+06	1.74054e+06	1.77302e+06	2.06041e+06	1.73601e+06	1.61108e+06	1.57314e+06	1.79337e+06	1.66437e+06	1.75753e+06	1.59208e+06	1.85152e+06	1.71636e+06	1.83509e+06	1.98859e+07	2.02243e+07
471	Salbostatin	C13H23NO8	321.142	322.149	8.402	6.98999e+06	6.57385e+06	6.56161e+06	6.21608e+06	7.2963e+06	6.84024e+06	6.59523e+06	6.68325e+06	7.0066e+06	7.21797e+06	6.91513e+06	6.80851e+06	6.81444e+06	6.34295e+06	7.01346e+06	6.57504e+06	6.48154e+06	6.6754e+06	7.00477e+06	6.81242e+06	6.77124e+06	931222	1.00548e+06	1.06058e+06	877962	892709	881237	998798	969161	844829	943304	834572	878338	736699	794346	867919	834270	856195	942802	859345	815543	891265	1.09056e+07	1.05254e+07
232	GhanamycinA	C13H16O9	316.079	317.087	5.54	1.78761e+07	1.70496e+07	1.69164e+07	1.70996e+07	1.83197e+07	1.71207e+07	1.7361e+07	1.65775e+07	1.82968e+07	1.8093e+07	1.70986e+07	1.65627e+07	1.73718e+07	1.72584e+07	1.80954e+07	1.71563e+07	1.73647e+07	1.6467e+07	1.73674e+07	1.66545e+07	1.73054e+07	396928	387279	387868	372021	377376	426168	427487	421775	410009	377375	396344	403219	366235	371330	402830	397057	336562	349537	406528	358803	388637	6.59727e+06	6.3849e+06
599	3,4,5-Trimethoxyphenyl2,4-dideoxy-6-O-[(2R,3R,4R)-3,4-dihydroxy-4-(hydroxymethyl)tetrahydro-2-furanyl]-beta-D-threo-hexopyranoside	C20H30O11	446.178	447.186	9.408	3.73536e+07	3.75892e+07	3.74646e+07	3.80277e+07	3.81169e+07	3.73674e+07	3.65059e+07	3.53027e+07	3.93886e+07	4.00231e+07	3.39202e+07	3.41052e+07	3.5911e+07	3.70416e+07	4.21934e+07	3.50789e+07	3.84915e+07	3.46856e+07	3.87894e+07	3.82295e+07	3.72793e+07	3.70515e+06	3.06652e+06	3.62247e+06	4.21349e+06	3.25465e+06	3.49332e+06	3.7463e+06	3.69711e+06	3.2958e+06	2.99351e+06	3.57889e+06	3.10003e+06	3.12748e+06	3.00994e+06	3.3613e+06	3.27346e+06	3.10881e+06	3.32765e+06	3.33523e+06	3.297e+06	3.38041e+06	2.60025e+07	2.50255e+07
560	1-O-[(2E,4Z,7Z)-2,4,7-Decatrienoyl]-2-O-beta-D-glucopyranosyl-beta-D-glucopyranose	C22H34O12	490.205	491.212	9.167	4.22062e+07	4.29698e+07	4.21385e+07	4.27378e+07	4.19474e+07	4.19885e+07	4.03258e+07	3.90611e+07	4.37379e+07	4.30138e+07	3.85073e+07	3.79558e+07	4.07877e+07	4.15585e+07	4.2828e+07	4.02494e+07	3.99685e+07	3.79663e+07	3.50798e+07	4.17057e+07	4.08367e+07	6.68819e+06	6.67062e+06	7.14885e+06	7.22062e+06	8.05104e+06	6.60056e+06	7.2022e+06	7.40351e+06	7.62327e+06	6.65865e+06	8.22835e+06	6.27745e+06	6.47044e+06	7.10126e+06	6.64066e+06	6.09564e+06	7.36129e+06	5.98407e+06	6.49581e+06	6.23371e+06	6.90781e+06	4.466e+07	4.29028e+07
264	PyramidamycinB	C8H9NO4	183.053	184.06	6.048	4.86422e+06	4.82059e+06	4.66557e+06	4.88451e+06	4.69056e+06	4.86116e+06	4.94971e+06	5.20024e+06	5.19996e+06	5.05111e+06	4.96957e+06	4.64804e+06	5.00338e+06	4.8757e+06	4.81833e+06	4.8857e+06	4.87235e+06	5.0843e+06	4.7774e+06	4.6545e+06	4.88885e+06	400650	497628	436233	543091	480586	481627	466112	515670	474617	542505	334010	524029	500644	421250	482717	345878	425514	554052	462993	511208	470051	3.83182e+06	4.20596e+06
209	PanclicinD	C25H45NO5	439.33	440.337	4.707	4.86793e+06	4.62015e+06	5.1173e+06	4.60105e+06	4.69755e+06	4.84505e+06	4.25653e+06	4.93356e+06	4.8446e+06	4.46765e+06	4.22188e+06	4.04834e+06	4.39741e+06	4.96192e+06	4.63033e+06	4.68484e+06	4.44325e+06	4.09341e+06	4.33568e+06	4.96415e+06	4.60163e+06	429787	477435	483637	533065	610128	503266	530850	544245	404030	409680	407862	452755	417954	396494	458017	424002	423571	398861	472023	394546	458610	4.99459e+06	4.22876e+06
211	Phenylalanine	C9H11NO2	165.079	166.086	4.709	1.17504e+09	1.15912e+09	1.12748e+09	1.12287e+09	1.18118e+09	1.1254e+09	1.13944e+09	1.16241e+09	1.21148e+09	1.16748e+09	1.1585e+09	1.19128e+09	1.17464e+09	1.15279e+09	1.16849e+09	1.15238e+09	1.12927e+09	1.19163e+09	1.16305e+09	1.15521e+09	1.16046e+09	1.53491e+08	1.53169e+08	1.73986e+08	1.69363e+08	1.77702e+08	1.7379e+08	1.80406e+08	1.92006e+08	1.62655e+08	1.79314e+08	1.5568e+08	1.61207e+08	1.49659e+08	1.7619e+08	1.72154e+08	1.57995e+08	1.70597e+08	1.79304e+08	1.6886e+08	1.58678e+08	1.6831e+08	1.53424e+09	1.52456e+09
472	alpha-L-Rhap-(1->3)-beta-D-GlcpO[CH2]5NH2	C17H33NO10	411.21	412.218	8.403	1.17639e+08	1.12358e+08	1.12254e+08	1.0939e+08	1.23659e+08	1.13243e+08	1.15243e+08	1.11603e+08	1.16424e+08	1.20417e+08	1.12555e+08	1.09399e+08	1.19346e+08	1.09105e+08	1.19489e+08	1.11599e+08	1.12959e+08	1.11793e+08	1.20403e+08	1.12793e+08	1.14584e+08	1.08748e+07	1.05952e+07	1.13622e+07	9.89502e+06	1.01624e+07	1.05043e+07	1.05745e+07	1.02579e+07	1.01522e+07	9.91768e+06	9.88802e+06	1.03363e+07	9.31633e+06	9.06949e+06	1.05795e+07	1.01058e+07	9.51602e+06	9.55786e+06	1.05243e+07	9.56135e+06	1.01376e+07	8.95625e+07	8.84494e+07
172	8-Amino-7-oxononanoicacid	C9H17NO3	187.121	188.128	3.03	6.27187e+06	6.19172e+06	5.98616e+06	5.98745e+06	6.57001e+06	6.11436e+06	6.39885e+06	5.78991e+06	6.93044e+06	6.39722e+06	6.14475e+06	6.42384e+06	6.68253e+06	6.33048e+06	6.196e+06	6.26676e+06	6.32072e+06	6.35811e+06	6.43201e+06	6.20972e+06	6.30015e+06	1.11937e+06	1.00872e+06	1.29592e+06	1.13722e+06	1.06571e+06	1.10566e+06	1.09435e+06	1.10304e+06	1.12903e+06	1.10929e+06	1.12369e+06	1.04031e+06	1.00324e+06	1.05642e+06	983198	1.0404e+06	1.12348e+06	1.07463e+06	1.12282e+06	1.03986e+06	1.08882e+06	1.16947e+07	1.21179e+07
223	MFCD00025555	C9H18N2O3	202.132	203.139	5.33	6.81333e+06	7.0914e+06	6.23957e+06	6.55599e+06	7.10325e+06	6.81822e+06	6.77882e+06	6.62345e+06	6.85728e+06	7.21221e+06	6.49172e+06	6.69954e+06	7.29164e+06	6.61345e+06	6.96171e+06	6.73123e+06	6.74312e+06	7.01297e+06	7.10498e+06	7.14206e+06	6.8443e+06	673807	536764	778715	608404	718487	596851	690609	673207	670869	663271	702480	630999	585376	578680	656996	562692	671415	604188	610082	600717	640730	3.0503e+06	3.06602e+06
241	DimethylN-[2-hydroxy-4-methoxy-2-(2-methoxy-2-oxoethyl)-4-oxobutanoyl]glutamate	C15H23NO10	377.132	360.129	5.693	3.90017e+06	3.94584e+06	3.8109e+06	4.07725e+06	4.19367e+06	3.91217e+06	4.16415e+06	3.96224e+06	4.16757e+06	4.31043e+06	3.86727e+06	3.81435e+06	4.0072e+06	4.05395e+06	4.42567e+06	3.8961e+06	3.74796e+06	3.90357e+06	4.12436e+06	4.03032e+06	4.01576e+06	1.49284e+06	1.40445e+06	1.64859e+06	1.483e+06	1.52491e+06	1.56014e+06	1.59434e+06	1.52221e+06	1.37838e+06	1.33338e+06	1.38677e+06	1.39507e+06	1.17968e+06	1.19709e+06	1.26156e+06	1.42141e+06	1.25119e+06	1.32888e+06	1.28028e+06	1.4295e+06	1.40368e+06	8.43427e+06	8.61248e+06
555	(S)-5-(4-hydroxybenzoyl)-3-isobutyrylimidazolidine-2,4-dione	C14H14N2O5	290.09	291.097	9.108	1.39852e+07	1.38388e+07	1.32424e+07	1.2363e+07	1.33183e+07	1.33791e+07	1.26815e+07	1.24357e+07	1.41086e+07	1.37566e+07	1.29352e+07	1.28248e+07	1.37468e+07	1.35347e+07	1.43463e+07	1.36459e+07	1.37557e+07	1.35688e+07	1.39897e+07	1.34212e+07	1.34439e+07	3.70001e+06	3.74302e+06	4.40388e+06	3.88706e+06	3.84037e+06	4.00027e+06	4.01922e+06	4.06374e+06	3.80577e+06	3.7402e+06	3.89499e+06	3.70723e+06	3.30537e+06	3.40097e+06	3.53961e+06	3.57977e+06	3.49313e+06	3.60672e+06	3.67559e+06	3.59658e+06	3.75018e+06	3.64098e+07	3.64201e+07
470	5-(Ethoxycarbonyl)-7-oxabicyclo[2.2.1]heptane-2,3-dicarboxylicacid	C11H14O7	258.074	259.081	8.402	5.56302e+06	5.379e+06	5.40643e+06	5.29128e+06	5.62888e+06	5.20828e+06	5.42485e+06	5.08721e+06	5.52358e+06	5.48044e+06	5.17493e+06	4.90322e+06	5.49472e+06	5.04636e+06	5.53437e+06	5.44252e+06	5.32015e+06	5.18678e+06	5.49926e+06	5.34374e+06	5.34695e+06	544148	517267	582781	531613	506632	549269	564236	545907	521735	521439	496861	531929	514903	447617	570401	497595	463142	452311	529588	485754	518756	4.56713e+06	4.14225e+06
133	(S)-malylalpha-D-glucosaminide	C10H17NO9	295.09	296.097	1.88	2.64122e+07	2.63218e+07	2.59333e+07	2.51686e+07	2.84223e+07	2.7232e+07	2.63722e+07	2.6394e+07	2.78704e+07	2.80401e+07	2.69938e+07	2.61004e+07	2.83932e+07	2.4899e+07	2.81197e+07	2.66279e+07	2.54184e+07	2.77192e+07	2.67802e+07	2.82264e+07	2.68723e+07	3.97131e+06	4.0715e+06	4.24887e+06	4.89184e+06	4.80759e+06	4.40148e+06	5.23614e+06	4.84063e+06	4.20276e+06	3.85022e+06	4.15046e+06	3.89219e+06	3.28119e+06	3.52184e+06	3.46059e+06	3.96258e+06	3.88716e+06	3.89253e+06	3.87365e+06	4.13354e+06	4.1289e+06	1.85819e+07	1.8339e+07
322	4-Hydroxy-3-methoxybenzyl2-acetamido-2-deoxy-beta-D-glucopyranoside	C16H23NO8	357.142	390.176	7.002	1.6271e+07	1.61103e+07	1.53485e+07	1.47973e+07	1.653e+07	1.59998e+07	1.56226e+07	1.54405e+07	1.76956e+07	1.71881e+07	1.55624e+07	1.55477e+07	1.5824e+07	1.58331e+07	1.61362e+07	1.56222e+07	1.57256e+07	1.53212e+07	1.6598e+07	1.58946e+07	1.59534e+07	3.90054e+06	3.78899e+06	4.38182e+06	3.53607e+06	3.90329e+06	3.65136e+06	3.87183e+06	3.81428e+06	3.77964e+06	3.76982e+06	3.85565e+06	3.65265e+06	3.49783e+06	3.33702e+06	3.67025e+06	3.64558e+06	3.38981e+06	3.51183e+06	3.54535e+06	3.59648e+06	3.705e+06	1.59123e+07	1.54814e+07
286	4-Pyridine(~14~C)carbohydrazide	C5[14]CH7N3O	139.062	317.087	6.481	9.6802e+07	9.7356e+07	9.08279e+07	9.33911e+07	1.04696e+08	9.60718e+07	9.87744e+07	9.69622e+07	1.05436e+08	1.05725e+08	9.54122e+07	9.77047e+07	1.02402e+08	9.31888e+07	1.00018e+08	9.42126e+07	9.3356e+07	9.744e+07	9.94831e+07	9.91906e+07	9.79226e+07	1.01891e+07	9.81403e+06	1.04994e+07	9.22723e+06	9.8281e+06	1.00176e+07	9.65598e+06	9.63135e+06	9.40544e+06	1.00553e+07	9.22806e+06	1.06006e+07	9.26176e+06	9.4316e+06	9.45067e+06	1.07742e+07	9.52329e+06	9.4257e+06	9.42176e+06	1.05123e+07	9.79768e+06	3.01207e+07	3.21551e+07
530	DimethylN,N-bis{[(2-methyl-2-propanyl)oxy]carbonyl}-L-glutamate	C17H29NO8	375.189	376.196	8.849	1.30782e+07	1.34967e+07	1.20797e+07	1.30241e+07	1.32415e+07	1.17656e+07	1.28251e+07	1.16533e+07	1.2922e+07	1.28277e+07	1.17831e+07	1.19568e+07	1.18233e+07	1.02705e+07	1.1563e+07	1.14158e+07	1.05745e+07	1.20352e+07	1.21283e+07	1.29613e+07	1.21713e+07	3.89205e+06	4.41718e+06	3.8008e+06	3.60372e+06	3.70452e+06	3.60851e+06	3.40603e+06	3.71416e+06	3.84102e+06	3.90048e+06	3.81287e+06	4.37199e+06	4.16031e+06	4.23698e+06	4.02042e+06	3.76564e+06	3.56676e+06	3.97105e+06	3.92739e+06	3.93955e+06	3.88307e+06	1.19401e+07	1.1862e+07
321	RalfuranoneA	C10H8O2	160.052	193.086	7.001	3.29512e+07	3.49141e+07	3.18276e+07	3.22806e+07	3.43387e+07	3.31604e+07	3.26233e+07	3.23888e+07	3.46897e+07	3.38092e+07	3.18134e+07	3.05991e+07	3.28959e+07	3.32597e+07	3.23486e+07	3.26588e+07	3.31299e+07	3.10518e+07	3.42194e+07	3.41611e+07	3.29561e+07	8.09731e+06	7.94033e+06	8.5581e+06	8.05457e+06	8.50981e+06	7.96406e+06	8.28236e+06	8.49891e+06	8.30862e+06	7.69298e+06	7.6884e+06	8.02116e+06	7.65121e+06	7.35373e+06	7.87325e+06	8.25029e+06	7.51898e+06	7.25652e+06	8.17702e+06	7.52334e+06	7.96105e+06	2.87665e+07	2.82602e+07
591	2-{[2-{[(6-Aminohexanoyl)oxy]methyl}-2-(hydroxymethyl)butoxy]carbonyl}cyclohexanecarboxylicacid	C20H35NO7	401.241	402.248	9.323	5.18693e+06	5.51895e+06	5.08342e+06	4.90828e+06	5.74879e+06	4.75167e+06	5.21047e+06	4.80819e+06	5.57137e+06	5.75472e+06	5.2848e+06	5.68965e+06	5.37405e+06	4.71451e+06	5.21784e+06	5.16508e+06	4.93985e+06	4.77152e+06	5.33189e+06	5.27046e+06	5.21512e+06	1.43087e+06	1.38353e+06	1.44031e+06	1.45308e+06	1.46569e+06	1.50589e+06	1.45792e+06	1.51655e+06	1.32217e+06	1.38748e+06	1.4062e+06	1.50952e+06	1.33779e+06	1.23245e+06	1.58913e+06	1.37516e+06	1.46703e+06	1.28851e+06	1.41939e+06	1.33985e+06	1.41643e+06	4.06865e+06	4.21703e+06
203	Boc-Gln-Oh	C10H18N2O5	246.121	247.129	4.501	1.87608e+06	1.81179e+06	1.72855e+06	1.73788e+06	1.77243e+06	1.77757e+06	1.75151e+06	1.68054e+06	1.82957e+06	1.89486e+06	1.7649e+06	1.70785e+06	1.83696e+06	1.81424e+06	1.90924e+06	1.83148e+06	1.80338e+06	1.75592e+06	1.76866e+06	1.7914e+06	1.79224e+06	3.74539e+06	3.6224e+06	3.98195e+06	3.60983e+06	3.73607e+06	3.74685e+06	3.82513e+06	3.87082e+06	3.54767e+06	3.50956e+06	3.62765e+06	3.64426e+06	3.44129e+06	3.40282e+06	3.61022e+06	3.55853e+06	3.46786e+06	3.46563e+06	3.59663e+06	3.48167e+06	3.62461e+06	8.83187e+06	8.69107e+06
759	3-(4-Hydroxy-3-methoxyphenyl)propyl2-acetamido-2-deoxy-beta-D-glucopyranoside	C18H27NO8	385.173	386.181	10.665	1.03637e+07	9.9166e+06	1.04574e+07	9.53813e+06	1.12826e+07	9.97361e+06	9.98659e+06	1.04123e+07	1.02449e+07	1.10181e+07	1.04275e+07	1.03111e+07	1.04292e+07	1.00688e+07	9.86193e+06	1.13411e+07	1.02277e+07	1.01442e+07	1.03629e+07	1.09689e+07	1.03669e+07	1.26615e+07	1.37789e+07	1.33102e+07	1.29611e+07	1.22663e+07	1.208e+07	1.37952e+07	1.29427e+07	1.1848e+07	1.18937e+07	1.46586e+07	1.33227e+07	1.29308e+07	1.22992e+07	1.22666e+07	1.33083e+07	1.33843e+07	1.26623e+07	1.24061e+07	1.22592e+07	1.28518e+07	4.61137e+06	5.54647e+06
758	O-methylmelleine	C11H12O3	192.079	193.086	10.665	1.67526e+07	1.56689e+07	1.49932e+07	1.50554e+07	1.52523e+07	1.4951e+07	1.59302e+07	1.42515e+07	1.66857e+07	1.6273e+07	1.48905e+07	1.40859e+07	1.56185e+07	1.56522e+07	1.52882e+07	1.59177e+07	1.62157e+07	1.42462e+07	1.52188e+07	1.50327e+07	1.5399e+07	1.91439e+07	1.88429e+07	1.93665e+07	1.86554e+07	1.91144e+07	1.72685e+07	1.82268e+07	1.90291e+07	1.65873e+07	1.71251e+07	1.88047e+07	1.82719e+07	1.83083e+07	1.59423e+07	1.77381e+07	1.81748e+07	1.58765e+07	1.66569e+07	1.80432e+07	1.68973e+07	1.79037e+07	6.15944e+06	7.44043e+06
259	MFCD00023832	C12H18N2O4	254.127	237.123	5.963	8.14068e+06	7.88755e+06	7.6074e+06	7.51975e+06	8.0088e+06	7.74086e+06	8.1785e+06	7.68782e+06	8.43383e+06	8.31746e+06	7.66764e+06	7.66271e+06	8.83401e+06	7.56772e+06	8.26238e+06	8.0991e+06	8.07688e+06	8.00259e+06	7.93569e+06	7.69856e+06	7.9665e+06	4.42869e+06	4.17186e+06	4.90502e+06	4.16289e+06	4.39895e+06	4.34245e+06	4.27394e+06	4.65935e+06	4.22763e+06	4.27596e+06	4.15209e+06	4.10679e+06	3.77911e+06	4.00807e+06	4.23885e+06	4.05658e+06	4.44665e+06	4.34288e+06	4.209e+06	4.1447e+06	4.26657e+06	789295	1.09257e+06
176	6-Nitro-1,2,3-benzotriazin-4(1H)-one2-oxide	C7H4N4O4	208.023	209.03	3.202	696835	672880	612710	615293	677654	627423	682439	643711	666867	666067	547175	607844	708886	704691	694384	621958	670072	640790	681708	726447	658292	2.93341e+06	2.79533e+06	3.22123e+06	2.96265e+06	3.23408e+06	3.11087e+06	3.15266e+06	3.32325e+06	2.8482e+06	2.89334e+06	2.86097e+06	2.98546e+06	2.75234e+06	2.67892e+06	2.92504e+06	2.99563e+06	2.93855e+06	2.84391e+06	3.01943e+06	2.95887e+06	2.97171e+06	546314	523227
695	(2R,4R)-3,4-dihydro-5-methoxy-2-methyl-2H-1-benzopyran-4-ol	C11H14O3	194.094	195.101	10.16	1.61572e+07	1.70834e+07	6.60769e+06	1.53797e+07	1.6672e+07	1.49586e+07	1.58847e+07	1.60146e+07	1.64906e+07	1.61989e+07	1.65586e+07	1.519e+07	1.67054e+07	1.61453e+07	1.55771e+07	1.63804e+07	1.68071e+07	7.24341e+06	1.60117e+07	1.6254e+07	1.5216e+07	7.0435e+07	6.9393e+07	7.77552e+07	7.27839e+07	7.02844e+07	6.95593e+07	7.40254e+07	7.7607e+07	6.96828e+07	7.03415e+07	7.13026e+07	7.03263e+07	6.62935e+07	6.68223e+07	6.93627e+07	7.12643e+07	6.3401e+07	6.36232e+07	7.00614e+07	6.79473e+07	7.01136e+07	1.27649e+07	1.41137e+07
205	FW054-1	C15H21NO6	311.137	312.144	4.61	2.99445e+06	2.89167e+06	2.58543e+06	2.65394e+06	2.91852e+06	2.67499e+06	2.97288e+06	2.79542e+06	3.0973e+06	3.09327e+06	2.76372e+06	2.77561e+06	2.84099e+06	2.76801e+06	2.98384e+06	2.84967e+06	2.89928e+06	3.04666e+06	2.84408e+06	2.87446e+06	2.86621e+06	9.46929e+06	9.09346e+06	1.12934e+07	9.64285e+06	1.02003e+07	9.94223e+06	1.05674e+07	1.17609e+07	8.89439e+06	9.17159e+06	9.43355e+06	9.51138e+06	8.7656e+06	9.11719e+06	9.41295e+06	9.228e+06	9.48506e+06	8.87031e+06	9.53686e+06	9.0136e+06	9.62051e+06	1.07783e+06	1.03873e+06
907	Stearoylglutamicacid	C23H43NO5	413.314	414.321	12.421	6.07069e+06	5.89789e+06	5.99153e+06	5.71237e+06	6.20648e+06	5.87368e+06	5.53957e+06	5.27876e+06	6.16572e+06	5.92136e+06	5.30232e+06	5.21909e+06	6.28004e+06	5.93309e+06	6.20691e+06	5.64605e+06	5.48687e+06	5.23508e+06	6.06277e+06	5.74144e+06	5.78858e+06	1.08592e+07	1.01017e+07	1.32085e+07	1.05318e+07	1.06364e+07	9.86893e+06	1.09153e+07	1.15232e+07	1.03857e+07	1.02282e+07	1.10171e+07	1.07954e+07	1.13331e+07	9.81524e+06	1.1175e+07	1.09285e+07	9.62986e+06	9.7873e+06	1.10262e+07	1.03587e+07	1.07063e+07	2.197e+06	2.1931e+06
163	3-hydroxy-2-N-iso-butyryl-anthranilamide	C11H14N2O3	222.1	223.108	2.436	1.36979e+06	1.2987e+06	1.37131e+06	1.41951e+06	1.45927e+06	1.33492e+06	1.47431e+06	1.51852e+06	1.31819e+06	1.31631e+06	1.43509e+06	1.5041e+06	1.26745e+06	1.26125e+06	1.31594e+06	1.48172e+06	1.42926e+06	1.71662e+06	1.352e+06	1.44955e+06	1.40469e+06	1.56271e+07	1.511e+07	1.64914e+07	1.46796e+07	1.53992e+07	1.48049e+07	1.73759e+07	1.66149e+07	1.51606e+07	1.47948e+07	1.56906e+07	1.42991e+07	1.34452e+07	1.44721e+07	1.45171e+07	1.5088e+07	1.51239e+07	1.42558e+07	1.42521e+07	1.43296e+07	1.50766e+07	1.42319e+06	1.5342e+06
567	(2R,3R,4R,5S,2'R,3'R,4'R,5'S)-6,6'-[(2-Phenylethyl)imino]di(1,2,3,4,5-hexanepentol)(non-preferredname)	C20H35NO10	449.226	450.233	9.183	3.43695e+06	3.27445e+06	3.14085e+06	3.21312e+06	3.33401e+06	3.13276e+06	3.47754e+06	3.15215e+06	3.40288e+06	3.70994e+06	3.02605e+06	3.24467e+06	3.37871e+06	3.37896e+06	3.61082e+06	3.67764e+06	3.30166e+06	3.4604e+06	2.76396e+06	3.39133e+06	3.32544e+06	2.50975e+07	2.43381e+07	2.66559e+07	2.43609e+07	2.96325e+07	2.29672e+07	2.47664e+07	2.49444e+07	2.88083e+07	2.30442e+07	2.98603e+07	2.33105e+07	2.34439e+07	2.74747e+07	2.56679e+07	2.48148e+07	2.98252e+07	2.29359e+07	2.35617e+07	2.35789e+07	2.54545e+07	2.09315e+06	2.38432e+06
237	Methyl4-(4-methyl-1-piperazinyl)-3-nitrobenzoate	C13H17N3O4	279.122	280.129	5.65	137146	134916	137149	137925	137623	132901	137272	134477	141286	143769	135687	130800	136554	144053	136139	132992	147320	124907	125811	141120	136492	2.03946e+07	1.98569e+07	2.17336e+07	1.96606e+07	2.00564e+07	1.9873e+07	2.07597e+07	1.98999e+07	1.89676e+07	1.97524e+07	2.13701e+07	2.03473e+07	1.94195e+07	1.88291e+07	1.88363e+07	2.07903e+07	1.80235e+07	1.84427e+07	1.88888e+07	1.89511e+07	1.97427e+07	1.13123e+06	1.15452e+06
702	1,3,5-triCQA	C34H30O15	678.158	679.165	10.208	1.7347e+06	1.6932e+06	1.77326e+06	1.83275e+06	1.75165e+06	1.6002e+06	1.69529e+06	1.62026e+06	1.87088e+06	1.79284e+06	1.69113e+06	1.63148e+06	1.72006e+06	1.70294e+06	1.83877e+06	1.84135e+06	1.64843e+06	1.6513e+06	1.8427e+06	1.80576e+06	1.73695e+06	2.07705e+07	1.99551e+07	2.0867e+07	2.04691e+07	2.15097e+07	1.98879e+07	1.97137e+07	2.27305e+07	1.78184e+07	2.12037e+07	1.96927e+07	2.08404e+07	1.98348e+07	1.99588e+07	2.03e+07	1.93693e+07	1.79939e+07	1.80094e+07	2.23815e+07	1.93717e+07	2.01339e+07	569822	574593
874	Isopimara-8,15-dien-19-ol	C20H32O	288.245	289.252	11.983	278077	414463	259100	261123	299395	297335	258829	286939	297860	425911	267452	253404	296298	261718	289088	287757	269575	324343	258062	273448	293009	1.00435e+07	9.59329e+06	1.0745e+07	8.15474e+06	9.5723e+06	9.55805e+06	1.0804e+07	1.01317e+07	1.00925e+07	1.00481e+07	9.12743e+06	9.4341e+06	9.07956e+06	8.67446e+06	9.47842e+06	7.16214e+06	9.38017e+06	9.43726e+06	9.36472e+06	9.3908e+06	9.46361e+06	239264	242972
501	2-Hydroxy-5-(3,5,7-trihydroxy-4-oxo-4H-chromen-2-yl)phenyl6-aminohexanoate	C21H21NO8	415.126	416.134	8.675	577194	505136	536543	485658	577591	503179	557346	546162	578781	630514	561328	553348	544064	514369	574298	536523	541233	491111	541066	529681	544256	3.36443e+07	3.08116e+07	3.52635e+07	3.66004e+07	3.78471e+07	3.7558e+07	3.64117e+07	3.87333e+07	3.46549e+07	3.22881e+07	3.05006e+07	3.14159e+07	2.94894e+07	2.97421e+07	2.86994e+07	3.20363e+07	3.3161e+07	2.92472e+07	3.50054e+07	3.38641e+07	3.33487e+07	491778	463160
839	PongamosideC	C24H22O10	470.121	471.128	11.568	245020	249595	270547	254433	258610	256085	255356	257415	264036	250114	244378	237775	258231	247658	277934	257577	244896	231413	262078	252206	253768	1.34061e+07	1.30479e+07	1.52956e+07	1.50302e+07	1.43316e+07	1.34325e+07	1.41983e+07	1.3402e+07	1.3328e+07	1.25241e+07	1.3174e+07	1.35793e+07	1.32905e+07	1.2345e+07	1.42191e+07	1.35622e+07	1.21222e+07	1.22428e+07	1.39668e+07	1.4069e+07	1.35284e+07	229082	226063
840	UsimineA	C24H25NO10	487.148	488.155	11.568	122019	124297	134731	126706	128786	127529	127166	128192	131488	124555	121699	118411	128598	123333	138410	128272	121957	115242	130513	125598	126375	1.54898e+07	1.39697e+07	1.84946e+07	1.60925e+07	1.42261e+07	1.48662e+07	1.52863e+07	1.52658e+07	1.50953e+07	1.44375e+07	1.56594e+07	1.48144e+07	1.439e+07	1.38634e+07	1.49513e+07	1.45801e+07	1.48205e+07	1.45267e+07	1.59688e+07	1.56426e+07	1.51221e+07	114082	112578
[truncated: 108 more columns]
